# Supplementary material for: Bradyrhizobium diazoefficiens USDA110 PhaR functions for pleiotropic regulation of cellular processes besides PHB accumulation
Source: BMC Microbiol. 2018 Oct 24;18:156. doi: 10.1186/s12866-018-1317-2 (PMC6201568; doi:10.1186/s12866-018-1317-2)
Supplement: Supplementary file 4 — Table S2. Summary of RNA sequencing analysis to compare transcriptome of USDA110 and ΔphaR. This is an excel spreadsheet summarizing the results of RNA sequencing analysis. (XLSX 1269 kb) [file 12866_2018_1317_MOESM4_ESM.xlsx]

## Sheet: RNA sequencing
Table S2. Summary of RNA sequencing analysis to compare transcriptome of USDA110 and DphaR.
Gene or orf	Region	Length	GeneID	USDA110 expression value	USDA110 TPM	USDA110 RPKM	USDA110 unique gene reads	USDA110 total gene reads	ΔphaR expression value	ΔphaR TPM	ΔphaR RPKM	ΔphaR unique gene reads	ΔphaR total gene reads	ΔphaR RPKM / USDA110 RPKM	USDA110 RPKM / ΔphaR RPKM
blr0001	102..428	327	1049152	137	24.68	25.57	137	137	102	39.55	38.7	102	102	1.51349	0.660724
blr0002	484..1023	540	1049208	217	23.67	24.52	217	217	172	40.38	39.52	172	172	1.61175	0.620445
blr0003	3089..3682	594	1049257	153	15.17	15.72	153	153	90	19.21	18.8	90	90	1.19593	0.83617
bsr0004	4239..4391	153	1049285	22	8.47	8.78	22	22	11	9.12	8.92	11	11	1.01595	0.984305
bll0005	complement(4427..4750)	324	1049316	141	25.64	26.56	141	141	84	32.87	32.17	84	84	1.21122	0.825614
nrdF	complement(4972..6054)	1083	1049317	985	53.58	55.51	985	985	883	103.37	101.16	883	883	1.82237	0.548735
bll0007	complement(6036..8207)	2172	1049454	1143	31	32.12	1143	1143	778	45.41	44.44	778	778	1.38356	0.722772
bll0008	complement(8380..8688)	309	1049459	103	19.64	20.34	103	103	64	26.26	25.7	64	64	1.26352	0.79144
bll0009	complement(8962..9714)	753	1049498	492	38.49	39.88	492	492	226	38.05	37.24	226	226	0.933801	1.07089
bll0010	complement(10345..10743)	399	1049503	239	35.29	36.56	239	239	120	38.13	37.32	120	120	1.02079	0.979636
bll0011	complement(10872..11492)	621	1049616	65	6.17	6.39	65	65	41	8.37	8.19	41	41	1.28169	0.78022
blr0012	11482..11955	474	1049639	133	16.53	17.12	133	133	63	16.85	16.49	63	63	0.963201	1.0382
blr0013	12282..12815	534	1049640	41	4.52	4.69	41	41	15	3.56	3.49	15	15	0.744136	1.34384
bll0014	complement(13421..13804)	384	1049671	17	2.61	2.7	17	17	7	2.31	2.26	7	7	0.837037	1.19469
bll0015	complement(13680..14069)	390	1049699	21	3.17	3.29	21	21	2	0.65	0.64	2	2	0.194529	5.14062
bsl0016	complement(14066..14329)	264	1049753	5	1.12	1.16	5	5	3	1.44	1.41	3	3	1.21552	0.822695
blr0017	14685..15044	360	1049756	74	12.11	12.55	0	74	41	14.44	14.13	0	41	1.1259	0.888181
blr0018	15041..15868	828	1049764	16	1.14	1.18	0	16	18	2.76	2.7	0	18	2.28814	0.437037
blr0019	16189..16518	330	1049779	335	59.81	61.95	335	335	1792	688.5	673.79	1792	1792	10.8764	0.0919426
bll0020	complement(17139..18371)	1233	1049888	1156	55.23	57.22	1156	1156	784	80.62	78.9	784	784	1.37889	0.725222
bll0021	complement(18497..20497)	2001	1049892	249	7.33	7.59	249	249	136	8.62	8.43	136	136	1.11067	0.900356
bsr0022	21525..21815	291	1049940	13	2.63	2.73	13	13	3	1.31	1.28	3	3	0.468864	2.13281
blr0023	21972..23081	1110	1049975	1319	70.01	72.52	53	1319	705	80.53	78.81	22	705	1.08673	0.920188
blr0024	23634..24011	378	1049988	88	13.72	14.21	88	88	52	17.44	17.07	52	52	1.20127	0.832455
bll0025	complement(24726..26486)	1761	1050024	1229	41.11	42.59	1229	1229	655	47.16	46.15	655	655	1.08359	0.92286
bll0026	complement(26532..27290)	759	1050145	143	11.1	11.5	143	143	93	15.54	15.2	93	93	1.32174	0.756579
bsr0027	27698..27958	261	1050146	109	24.6	25.49	109	109	42	20.4	19.97	42	42	0.783444	1.27641
blr0028	28473..29315	843	1050172	968	67.65	70.08	968	968	525	78.96	77.27	525	525	1.1026	0.90695
bsr0029	29412..29699	288	1050202	229	46.84	48.53	229	229	92	40.5	39.64	92	92	0.816814	1.22427
blr0030	29792..31372	1581	1050314	4551	169.58	175.68	4551	4551	3527	282.85	276.8	3527	3527	1.57559	0.634682
bll0031	complement(31338..31715)	378	1050349	809	126.09	130.62	809	809	1111	372.65	364.69	1111	1111	2.79199	0.358167
bsl0032	complement(31759..31944)	186	1050356	798	252.75	261.84	798	798	645	439.67	430.27	645	645	1.64326	0.608548
bsr0033	32239..32472	234	1047291	720	181.27	187.78	720	720	702	380.36	372.24	702	702	1.98232	0.504459
blr0034	32885..33310	426	1048880	255	35.26	36.53	255	255	265	78.87	77.19	265	265	2.11306	0.473248
blr0035	33307..33663	357	1048866	84	13.86	14.36	84	84	59	20.95	20.51	59	59	1.42827	0.700146
bsr0036	33782..33952	171	1048864	17	5.86	6.07	17	17	5	3.71	3.63	5	5	0.598023	1.67218
blr0037	33965..34321	357	1048863	216	35.64	36.93	216	216	109	38.71	37.88	109	109	1.02572	0.974921
bsr0038	34579..34860	282	1048860	164	34.26	35.49	164	164	86	38.67	37.84	86	86	1.06622	0.937896
bsr0039	35259..35498	240	1048855	33	8.1	8.39	33	33	14	7.4	7.24	14	14	0.862932	1.15884
bll0040	complement(35827..36150)	324	1048852	64	11.64	12.06	64	64	18	7.04	6.89	18	18	0.57131	1.75036
bsl0041	complement(36259..36432)	174	1048844	12	4.06	4.21	12	12	5	3.64	3.57	5	5	0.847981	1.17927
bll0042	complement(36857..37297)	441	1048787	64	8.55	8.86	64	64	34	9.78	9.57	34	34	1.08014	0.92581
traG	complement(37305..39332)	2028	1048776	230	6.68	6.92	230	230	105	6.56	6.42	105	105	0.927746	1.07788
bll0044	complement(39329..41203)	1875	1048762	97	3.05	3.16	97	97	28	1.89	1.85	28	28	0.585443	1.70811
bll0045	complement(41537..42445)	909	1048691	40	2.59	2.69	40	40	8	1.12	1.09	8	8	0.405204	2.46789
bll0046	complement(42450..42785)	336	1048688	4	0.7	0.73	4	4	6	2.26	2.22	6	6	3.0411	0.328829
traF	complement(42820..43365)	546	1048585	11	1.19	1.23	11	11	6	1.39	1.36	6	6	1.10569	0.904412
bll0048	complement(43362..43880)	519	1048583	21	2.38	2.47	21	21	5	1.22	1.2	5	5	0.48583	2.05833
bsl0049	complement(43867..44133)	267	1048546	1	0.22	0.23	1	1	4	1.9	1.86	4	4	8.08696	0.123656
bll0050	complement(44130..44768)	639	1048545	17	1.57	1.62	17	17	9	1.79	1.75	9	9	1.08025	0.925714
repA	complement(44765..46042)	1278	1048535	146	6.73	6.97	146	146	62	6.15	6.02	62	62	0.863702	1.15781
bll0052	complement(45894..46265)	372	1048458	12	1.9	1.97	12	12	10	3.41	3.34	10	10	1.69543	0.58982
bll0053	complement(46349..47044)	696	1048386	51	4.32	4.47	51	51	30	5.47	5.35	30	30	1.19687	0.835514
bsl0054	complement(47255..47518)	264	1048321	136	30.35	31.44	136	136	81	38.9	38.07	81	81	1.21088	0.825847
bsr0055	47732..47983	252	1048098	266	62.19	64.42	266	266	98	49.31	48.25	98	98	0.748991	1.33513
blr0056	48147..48557	411	1047728	547	78.41	81.22	547	547	146	45.04	44.08	146	146	0.542723	1.84256
bll0057	complement(48674..49036)	363	1047726	215	34.89	36.15	215	215	63	22	21.53	63	63	0.595574	1.67905
blr0058	49708..50049	342	1047724	624	107.49	111.35	624	624	210	77.85	76.19	210	210	0.684239	1.46148
cspA_1	complement(50081..50314)	234	1047713	353	88.87	92.07	353	353	117	63.39	62.04	117	117	0.673835	1.48404
blr0060	50722..51495	774	1047683	952	72.46	75.07	952	952	430	70.44	68.93	430	430	0.91821	1.08908
bll0061	complement(51544..52068)	525	1047597	1179	132.3	137.06	1179	1179	690	166.64	163.07	690	690	1.18977	0.840498
atc1	52262..52930	669	1047593	1781	156.84	162.47	1781	1781	826	156.54	153.2	826	826	0.942943	1.06051
bll0063	complement(53006..53935)	930	1047556	434	27.49	28.48	434	434	176	23.99	23.48	176	176	0.824438	1.21295
bll0064	complement(54262..55320)	1059	1047467	75	4.17	4.32	75	75	22	2.63	2.58	22	22	0.597222	1.67442
bll0065	complement(55377..57515)	2139	1049148	207	5.7	5.91	207	207	65	3.85	3.77	65	65	0.637902	1.56764
bll0066	complement(57643..58884)	1242	1049133	119	5.64	5.85	119	119	49	5	4.9	49	49	0.837607	1.19388
bsr0067	59742..59957	216	1049130	94	25.64	26.56	94	94	39	22.89	22.4	39	39	0.843373	1.18571
bll0068	complement(60225..61631)	1407	1049120	1940	81.23	84.15	1940	1940	1290	116.24	113.76	1290	1290	1.35187	0.739715
bll0069	complement(61639..62160)	522	1049114	1089	122.9	127.32	1089	1089	948	230.26	225.34	948	948	1.76987	0.565013
bll0070	complement(62157..62552)	396	1049111	4675	695.5	720.49	4675	4675	2237	716.22	700.92	2237	2237	0.972838	1.02792
bsr0071	62687..62908	222	1049103	251	66.61	69	251	251	59	33.7	32.98	59	59	0.477971	2.09218
blr0072	62984..64234	1251	1049076	319	15.02	15.56	319	319	145	14.7	14.38	145	145	0.924165	1.08206
blr0073	64235..64690	456	1049072	66	8.53	8.83	66	66	37	10.29	10.07	37	37	1.14043	0.876862
blr0074	64674..65810	1137	1049059	237	12.28	12.72	237	237	116	12.94	12.66	116	116	0.995283	1.00474
bll0075	complement(66173..66727)	555	1049049	1214	128.86	133.5	1214	1214	555	126.79	124.08	555	555	0.929438	1.07592
bll0076	complement(66843..68654)	1812	1049044	7418	241.18	249.85	7418	7418	4430	309.97	303.35	4430	4430	1.21413	0.823636
blr0077	68941..70365	1425	1049036	2279	94.22	97.6	2279	2279	1036	92.18	90.21	1036	1036	0.924283	1.08192
bsr0078	70615..70776	162	1049029	38	13.82	14.32	38	38	19	14.87	14.55	19	19	1.01606	0.984192
bll0079	complement(70897..71925)	1029	1049017	745	42.65	44.19	745	745	303	37.33	36.54	303	303	0.826884	1.20936
blr0080	72470..74734	2265	1049016	465	12.09	12.53	465	465	225	12.59	12.33	225	225	0.984038	1.01622
bll0081	complement(74948..75823)	876	1049008	138	9.28	9.61	138	138	68	9.84	9.63	68	68	1.00208	0.997923
bll0082	complement(75915..76235)	321	1049000	273	50.1	51.9	273	273	101	39.89	39.04	101	101	0.752216	1.32941
bll0083	complement(76401..76964)	564	1048990	153	15.98	16.56	153	153	70	15.74	15.4	70	70	0.929952	1.07532
blr0084	77065..78453	1389	1048993	47	1.99	2.07	47	47	17	1.55	1.52	17	17	0.7343	1.36184
bll0085	complement(78511..79803)	1293	1048989	93	4.24	4.39	93	93	36	3.53	3.45	36	36	0.785877	1.27246
bll0086	complement(79931..80338)	408	1048985	122	17.62	18.25	122	122	61	18.96	18.55	61	61	1.01644	0.983827
bll0087	complement(80457..81149)	693	1048982	499	42.42	43.95	499	499	311	56.9	55.68	311	311	1.26689	0.789332
bll0088	complement(81149..82138)	990	1048974	1228	73.08	75.7	1228	1228	621	79.53	77.83	621	621	1.02814	0.972633
bll0089	complement(82138..82956)	819	1048956	350	25.18	26.08	350	350	145	22.45	21.97	145	145	0.842408	1.18707
bll0090	complement(82953..83768)	816	1048952	361	26.06	27	361	361	159	24.71	24.18	159	159	0.895556	1.11663
bll0091	complement(83779..84801)	1023	1048951	560	32.25	33.41	560	560	254	31.48	30.81	254	254	0.922179	1.08439
blr0092	84955..85761	807	1048950	354	25.84	26.77	354	354	201	31.58	30.9	201	201	1.15428	0.866343
bsr0093	85889..86164	276	1048948	220	46.96	48.65	220	220	46	21.13	20.68	46	46	0.425077	2.35251
blr0094	86228..87328	1101	1048946	1214	64.96	67.29	1214	1214	680	78.31	76.63	680	680	1.1388	0.878116
blr0095	87667..89694	2028	1048937	37939	1102.11	1141.72	37939	37939	28421	1776.85	1738.88	28421	28421	1.52304	0.656584
bll0096	complement(89896..91971)	2076	1048925	5273	149.64	155.01	5273	5273	5784	353.25	345.7	5784	5784	2.23018	0.448395
blr0097	92215..93513	1299	1048906	970	43.99	45.57	970	970	428	41.77	40.88	428	428	0.897081	1.11473
bsl0098	complement(93761..94000)	240	1048900	455	111.69	115.7	455	455	197	104.07	101.85	197	197	0.880294	1.13598
glt	complement(94103..95728)	1626	1048899	1006	36.45	37.76	1006	1006	252	19.65	19.23	252	252	0.509269	1.9636
bll0100	complement(96219..97073)	855	1048896	4096	282.23	292.37	4096	4096	1281	189.96	185.9	1281	1281	0.635838	1.57273
blr0101	97367..98296	930	1048889	473	29.96	31.04	473	473	253	34.49	33.75	253	253	1.08731	0.919704
gltI	complement(98503..99429)	927	1048881	488	31.01	32.13	488	488	235	32.14	31.45	235	235	0.978836	1.02162
gltP	complement(99439..100737)	1299	1048805	633	28.71	29.74	633	633	275	26.84	26.27	275	275	0.883322	1.13209
blr0103	100948..101949	1002	1050434	261	15.35	15.9	261	261	131	16.58	16.22	131	131	1.02013	0.980271
blr0105	102210..103061	852	1049336	201	13.9	14.4	201	201	71	10.57	10.34	71	71	0.718056	1.39265
blr0106	103609..104751	1143	1054398	249	12.83	13.3	249	249	63	6.99	6.84	63	63	0.514286	1.94444
blr0107	104748..106361	1614	1052455	462	16.86	17.47	462	462	169	13.28	12.99	169	169	0.74356	1.34488
bll0108	complement(106542..107078)	537	1053776	68	7.46	7.73	68	68	26	6.14	6.01	26	26	0.77749	1.28619
bll0109	complement(107044..107676)	633	1054074	104	9.68	10.03	104	104	39	7.81	7.64	39	39	0.761715	1.31283
blr0110	107881..108921	1041	1049391	268	15.17	15.71	268	268	93	11.33	11.08	93	93	0.705283	1.41787
bll0111	complement(109150..109998)	849	1049428	334	23.18	24.01	334	334	174	25.98	25.43	174	174	1.05914	0.94416
bll0112	complement(109970..110743)	774	1049769	285	21.69	22.47	285	285	106	17.36	16.99	106	106	0.756119	1.32254
bll0113	complement(110855..111859)	1005	1049637	560	32.83	34.01	560	560	194	24.47	23.95	194	194	0.704205	1.42004
bll0114	complement(111903..113267)	1365	1049630	392	16.92	17.53	392	392	156	14.49	14.18	156	156	0.808899	1.23625
blr0115	113381..114265	885	1047664	80	5.33	5.52	80	80	52	7.45	7.29	52	52	1.32065	0.757202
bll0116	complement(114617..115468)	852	1049853	219	15.14	15.69	219	219	113	16.82	16.46	113	113	1.04908	0.95322
blr0117	115578..116552	975	1048488	89	5.38	5.57	89	89	26	3.38	3.31	26	26	0.594255	1.68278
bll0118	complement(116555..117280)	726	1049895	157	12.74	13.2	157	157	29	5.06	4.96	29	29	0.375758	2.66129
blr0119	117359..117913	555	1049897	88	9.34	9.68	88	88	42	9.59	9.39	42	42	0.970041	1.03088
blr0120	117868..118503	636	1050245	108	10	10.36	108	108	51	10.17	9.95	51	51	0.960425	1.04121
bll0121	complement(118513..119397)	885	1047449	94	6.26	6.48	94	94	64	9.17	8.97	64	64	1.38426	0.722408
blr0122	119378..119929	552	1052017	62	6.62	6.85	62	62	18	4.13	4.05	18	18	0.591241	1.69136
blr0123	119884..120408	525	1047296	45	5.05	5.23	45	45	22	5.31	5.2	22	22	0.994264	1.00577
blr0124	120401..121006	606	1053486	136	13.22	13.7	136	136	59	12.34	12.08	59	59	0.881752	1.13411
bll0125	complement(121012..122151)	1140	1050186	498	25.74	26.66	498	498	242	26.91	26.34	242	242	0.987997	1.01215
Bjat01	complement(122281..122357)	77	3163186	6	4.59	4.76	6	6	3	4.94	4.83	3	3	1.01471	0.985507
blr0126	122437..122871	435	1050102	179	24.24	25.11	179	179	139	40.51	39.65	139	139	1.57905	0.633291
bsr0127	122996..123289	294	1049585	183	36.67	37.99	183	183	97	41.83	40.94	97	97	1.07765	0.927943
bll0128	complement(123347..124303)	957	1049118	333	20.5	21.24	333	333	129	17.09	16.73	129	129	0.787665	1.26958
bll0129	complement(124350..124721)	372	1054305	106	16.79	17.39	106	106	67	22.84	22.35	67	67	1.28522	0.778076
bll0130	complement(124750..125478)	729	1048604	298	24.08	24.95	298	298	111	19.31	18.89	111	111	0.757114	1.3208
bll0131	complement(125415..126932)	1518	1049744	546	21.19	21.95	546	546	158	13.2	12.91	158	158	0.588155	1.70023
bll0132	complement(127029..128066)	1038	1049866	309	17.54	18.17	309	309	90	10.99	10.76	90	90	0.592185	1.68866
bll0133	complement(128227..128973)	747	1048983	1254	98.9	102.45	1254	1254	628	106.59	104.31	628	628	1.01816	0.982169
bll0134	complement(129248..130249)	1002	1050219	219	12.88	13.34	219	219	97	12.27	12.01	97	97	0.9003	1.11074
blr0135	130346..131029	684	1049449	2487	214.2	221.9	2487	2487	561	103.99	101.77	561	561	0.45863	2.18041
bsr0136	131077..131343	267	1053795	565	124.67	129.15	565	565	161	76.45	74.82	161	161	0.579326	1.72614
bll0137	complement(131439..132224)	786	1049704	431	32.3	33.47	431	431	203	32.75	32.05	203	203	0.957574	1.04431
blr0138	132485..133549	1065	1051614	310	17.15	17.76	310	310	80	9.52	9.32	80	80	0.524775	1.90558
blr0139	133566..134726	1161	1050796	656	33.29	34.48	656	656	154	16.82	16.46	154	154	0.477378	2.09478
blr0140	134744..135556	813	1053482	473	34.28	35.51	473	473	212	33.06	32.36	212	212	0.911293	1.09734
bll0141	complement(135717..137831)	2115	1049077	314	8.75	9.06	314	314	76	4.56	4.46	76	76	0.492274	2.03139
bll0142	complement(138071..138826)	756	1049180	213	16.6	17.19	213	213	70	11.74	11.49	70	70	0.668412	1.49608
bll0143	complement(138823..139614)	792	1049142	197	14.65	15.18	197	197	54	8.64	8.46	54	54	0.557312	1.79433
bll0144	complement(139769..140974)	1206	1048914	635	31.02	32.13	635	635	192	20.19	19.75	192	192	0.61469	1.62684
blr0145	141060..142121	1062	1050666	2196	121.82	126.2	2196	2196	1043	124.52	121.86	1043	1043	0.96561	1.03561
blr0146	142147..143739	1593	1049313	2623	97	100.49	1323	2623	1154	91.85	89.89	648	1154	0.894517	1.11792
blr0147	142817..143647	831	1054367	1	0.07	0.07	0	1	2	0.31	0.3	0	2	4.28571	0.233333
bll0148	complement(143826..145250)	1425	1054559	729	30.14	31.22	729	729	1039	92.44	90.47	1039	1039	2.89782	0.345087
cyoA_1	145336..146496	1161	1054614	424	21.51	22.29	424	424	727	79.39	77.7	727	727	3.48587	0.286873
cyoB	146508..148505	1998	1049814	940	27.72	28.71	940	940	3032	192.4	188.29	3032	3032	6.55834	0.152478
cyoC_1	148506..149135	630	1051554	312	29.18	30.22	312	312	1406	282.96	276.91	1406	1406	9.16314	0.109133
cyoD_1	149132..149512	381	1051070	324	50.1	51.9	324	324	1079	359.07	351.39	1079	1079	6.77052	0.147699
blr0153	149509..150369	861	1048792	489	33.46	34.66	489	489	1095	161.25	157.8	1095	1095	4.5528	0.219645
blr0154	150314..151738	1425	1051519	614	25.38	26.3	614	614	395	35.14	34.39	395	395	1.3076	0.764757
blr0155	151728..152261	534	1051090	295	32.55	33.71	295	295	147	34.9	34.16	147	147	1.01335	0.986827
bll0156	complement(152504..153490)	987	1048942	13549	808.72	837.78	13549	13549	13041	1675.22	1639.42	13041	13041	1.95686	0.511022
bll0157	complement(153637..153975)	339	1048986	1221	212.19	219.82	1221	1221	661	247.22	241.94	661	661	1.10063	0.908572
bsl0158	complement(154108..154338)	231	1049947	225	57.38	59.44	225	225	107	58.73	57.47	107	107	0.966857	1.03428
mgpS	complement(154387..157758)	3372	1048965	5698	99.55	103.13	5698	5698	2138	80.39	78.67	2138	2138	0.762824	1.31092
bsl0160	complement(158129..158317)	189	1049195	308	96.01	99.46	308	308	135	90.56	88.63	135	135	0.891112	1.12219
bll0161	complement(158536..159414)	879	1048873	1843	123.52	127.96	1843	1843	662	95.49	93.45	662	662	0.730306	1.36929
rpmB	159877..160185	309	1049161	780	148.71	154.06	780	780	585	240.04	234.91	585	585	1.5248	0.655826
bll0163	complement(160425..161147)	723	1053161	296	24.12	24.99	296	296	144	25.25	24.71	144	144	0.988796	1.01133
blr0164	161169..161486	318	1048967	198	36.68	38	198	198	46	18.34	17.95	46	46	0.472368	2.11699
blr0165	161639..162289	651	1049092	409	37.01	38.34	409	409	349	67.97	66.52	349	349	1.735	0.576368
ftsZ_1	162379..163638	1260	1048972	711	33.24	34.44	711	711	404	40.65	39.78	404	404	1.15505	0.865762
bll0167	complement(163852..164532)	681	1053996	1521	131.58	136.31	1521	1521	1083	201.63	197.32	1083	1083	1.44758	0.690807
bsl0168	complement(164717..164995)	279	1053430	104	21.96	22.75	104	104	127	57.71	56.48	127	127	2.48264	0.402797
bsl0169	complement(165281..165577)	297	1052977	451	89.46	92.67	451	451	524	223.69	218.91	524	524	2.36225	0.423325
bsl0170	complement(165570..165866)	297	1048973	2886	572.46	593.04	2886	2886	2381	1016.44	994.72	2381	2381	1.67732	0.596188
blr0171	166150..166620	471	1049737	3297	412.39	427.21	3297	3297	2692	724.66	709.17	2692	2692	1.66	0.602408
blr0172	166680..168188	1509	1048883	1806	70.51	73.04	1806	1806	1237	103.93	101.71	1237	1237	1.39252	0.71812
bsr0173	168368..168619	252	1049055	128	29.92	31	128	128	109	54.84	53.67	109	109	1.73129	0.577604
bll0174	complement(168820..169227)	408	1053173	991	143.09	148.24	991	991	690	214.42	209.84	690	690	1.41554	0.706443
bll0175	complement(169397..170509)	1113	1049053	786	41.6	43.1	786	786	202	23.01	22.52	202	202	0.522506	1.91385
bll0176	complement(170660..171361)	702	1052909	262	21.99	22.78	262	262	45	8.13	7.95	45	45	0.34899	2.86541
bll0177	complement(171405..172475)	1071	1049085	503	27.67	28.66	503	503	274	32.44	31.74	274	274	1.10747	0.902962
cobT_1	complement(172472..174379)	1908	1053151	4610	142.34	147.46	4610	4610	2380	158.15	154.77	2380	2380	1.04957	0.952769
bll0179	complement(174376..174786)	411	1052579	877	125.71	130.23	877	877	375	115.68	113.21	375	375	0.869308	1.15034
cobS	complement(174790..175923)	1134	1049039	3618	187.96	194.71	3618	3618	1835	205.16	200.78	1835	1835	1.03117	0.969768
blr0181	176085..176744	660	1053102	258	23.03	23.86	258	258	151	29.01	28.39	151	151	1.18986	0.840437
cisZ	complement(176898..178115)	1218	1052048	175	8.46	8.77	175	175	63	6.56	6.42	63	63	0.732041	1.36604
cis	178194..179288	1095	1049094	529	28.46	29.48	529	529	344	39.83	38.98	344	344	1.32225	0.756285
dnaJ_1	complement(179535..180167)	633	1052529	4315	401.59	416.02	4315	4315	2321	464.89	454.96	2321	2321	1.0936	0.91441
bsr0185	180275..180544	270	1049100	219	47.78	49.5	219	219	82	38.51	37.68	82	82	0.761212	1.31369
bll0186	complement(180636..181940)	1305	1049063	544	24.56	25.44	544	544	256	24.87	24.34	256	256	0.956761	1.04519
aroB	complement(182033..183181)	1149	1049146	936	47.99	49.72	936	936	303	33.43	32.72	303	303	0.658085	1.51956
bll0188	complement(183178..183912)	735	1052502	332	26.61	27.57	332	332	181	31.22	30.56	181	181	1.10845	0.90216
bsr0189	183985..184131	147	1051992	7	2.81	2.91	7	7	7	6.04	5.91	7	7	2.03093	0.492386
xerD	184149..185105	957	1048884	559	34.41	35.65	559	559	416	55.11	53.94	416	416	1.51304	0.66092
accA	185287..186249	963	1053174	2108	128.96	133.59	2108	2108	844	111.12	108.75	844	844	0.814058	1.22841
blr0192	186660..188240	1581	1049173	16529	615.92	638.05	16529	16529	8770	703.31	688.28	8770	8770	1.07872	0.927021
bll0193	complement(188443..189138)	696	1049124	531	44.95	46.56	531	531	297	54.1	52.95	297	297	1.13724	0.87932
bll0194	complement(189131..189904)	774	1054000	122	9.29	9.62	122	122	52	8.52	8.34	52	52	0.866944	1.15348
bll0195	complement(189852..190937)	1086	1053941	150	8.14	8.43	150	150	87	10.16	9.94	87	87	1.17912	0.848089
bll0196	complement(190944..192161)	1218	1051924	298	14.41	14.93	298	298	108	11.24	11	108	108	0.736772	1.35727
bll0197	complement(192166..193023)	858	1051990	98	6.73	6.97	98	98	30	4.43	4.34	30	30	0.622669	1.60599
bll0198	complement(193060..194574)	1515	1051535	263	10.23	10.59	263	263	74	6.19	6.06	74	74	0.572238	1.74752
bll0199	complement(194739..195959)	1221	1053980	378	18.24	18.89	378	378	166	17.24	16.87	166	166	0.893065	1.11974
blr0200	196103..196546	444	1050689	643	85.32	88.38	643	643	380	108.51	106.19	380	380	1.20152	0.832282
bsl0201	complement(196597..196788)	192	1052174	178	54.62	56.58	178	178	78	51.51	50.41	78	78	0.890951	1.1224
bll0202	complement(196791..197453)	663	1051993	1583	140.66	145.72	1583	1583	802	153.37	150.09	802	802	1.02999	0.970884
bll0203	complement(197458..198510)	1053	1053222	2877	160.96	166.75	2877	2877	1410	169.77	166.15	1410	1410	0.996402	1.00361
secA	complement(198903..201743)	2841	1053002	7685	159.36	165.09	7685	7685	2363	105.46	103.2	2363	2363	0.625114	1.59971
blr0205	202049..203020	972	1049062	3354	203.28	210.59	3354	3354	1175	153.27	149.99	1175	1175	0.712237	1.40403
argJ	203123..204364	1242	1049177	1049	49.76	51.55	1049	1049	323	32.97	32.27	323	323	0.625994	1.59746
blr0207	204370..204780	411	1053987	240	34.4	35.64	240	240	88	27.15	26.57	88	88	0.745511	1.34136
bll0208	complement(205000..205908)	909	1048886	229	14.84	15.37	229	229	100	13.95	13.65	100	100	0.888094	1.12601
comF	205988..206785	798	1049123	166	12.25	12.7	166	166	77	12.23	11.97	77	77	0.94252	1.06099
bsr0210	206833..207108	276	1048921	643	137.25	142.18	643	643	283	130	127.23	283	283	0.894852	1.1175
blr0211	207105..207983	879	1051624	1066	71.45	74.01	1066	1066	328	47.31	46.3	328	328	0.625591	1.59849
blr0212	207980..208462	483	1051232	514	62.69	64.95	514	514	212	55.65	54.46	212	212	0.838491	1.19262
bll0213	complement(208602..209501)	900	1049007	805	52.69	54.59	805	805	401	56.49	55.28	401	401	1.01264	0.987518
ubiG	complement(209780..210541)	762	1054073	1066	82.42	85.38	1066	1066	568	94.51	92.49	568	568	1.08327	0.923127
bll0215	complement(210562..211029)	468	1051770	670	84.34	87.37	670	670	522	141.42	138.4	522	522	1.58407	0.631286
lysC	211205..212461	1257	1048337	2117	99.22	102.78	2117	2117	502	50.63	49.55	502	502	0.482098	2.07427
ptsP	212750..215017	2268	1051711	3267	84.86	87.91	3267	3267	1330	74.35	72.76	1330	1330	0.827665	1.20822
prfA	215076..216161	1086	1049757	863	46.82	48.5	863	863	339	39.58	38.73	339	339	0.798557	1.25226
hemK	216158..217051	894	1049158	505	33.28	34.47	505	505	207	29.36	28.73	207	207	0.833478	1.19979
blr0220	217515..218303	789	1048932	2919	217.95	225.79	2919	2919	2988	480.16	469.9	2988	2988	2.08114	0.480506
bll0221	complement(218361..219101)	741	1049592	1274	101.29	104.93	1274	1274	813	139.11	136.14	813	813	1.29744	0.770751
gloB	219210..219977	768	1050902	848	65.05	67.39	848	848	246	40.61	39.74	246	246	0.589702	1.69577
blr0223	220001..220423	423	1049593	227	31.61	32.75	227	227	63	18.88	18.48	63	63	0.564275	1.77219
bll0224	complement(220539..221408)	870	1053977	323	21.87	22.66	323	323	90	13.12	12.84	90	90	0.566637	1.7648
phbB_1	complement(221577..222302)	726	1051123	1836	148.99	154.34	1836	1836	436	76.14	74.52	436	436	0.48283	2.07112
atoB	complement(222553..223737)	1185	1050635	4144	206.02	213.42	4144	4144	3045	325.8	318.84	3045	3045	1.49396	0.669364
blr0227	224037..224630	594	1051064	1284	127.35	131.92	1284	1284	1	0.21	0.21	1	1	0.00159187	628.19
blr0228	224704..225468	765	1053221	710	54.68	56.64	710	710	684	113.36	110.94	684	684	1.95869	0.510546
ilvE_1	complement(225531..226448)	918	1049659	637	40.88	42.35	637	637	289	39.91	39.06	289	289	0.922314	1.08423
blr0230	226602..227537	936	1049020	456	28.7	29.73	456	456	163	22.08	21.61	163	163	0.726875	1.37575
bsl0231	complement(227547..227795)	249	1051752	78	18.45	19.12	78	78	40	20.37	19.93	40	40	1.04236	0.959358
blr0232	227767..228267	501	1048383	362	42.57	44.1	362	362	148	37.45	36.65	148	148	0.831066	1.20327
bll0233	complement(228334..228936)	603	1054226	439	42.89	44.43	439	439	159	33.43	32.72	159	159	0.736439	1.35789
bll0234	complement(229004..229591)	588	1050613	109	10.92	11.31	109	109	41	8.84	8.65	41	41	0.76481	1.30751
bll0235	complement(229588..230049)	462	1051414	44	5.61	5.81	44	44	24	6.59	6.45	24	24	1.11015	0.900775
bll0236	complement(230076..231239)	1164	1049533	291	14.73	15.26	291	291	123	13.4	13.11	123	123	0.859109	1.164
blr0237	231320..232300	981	1050723	78	4.68	4.85	78	78	41	5.3	5.19	41	41	1.0701	0.934489
blr0238	232297..233757	1461	1053230	162	6.53	6.77	162	162	51	4.43	4.33	51	51	0.639586	1.56351
blr0239	233726..235087	1362	1050815	215	9.3	9.63	215	215	92	8.56	8.38	92	92	0.870197	1.14916
bll0240	complement(235094..235558)	465	1050598	119	15.08	15.62	119	119	32	8.73	8.54	32	32	0.546735	1.82904
blr0241	235722..236735	1014	1050675	578	33.58	34.79	578	578	266	33.26	32.55	266	266	0.935614	1.06882
recQ	complement(236940..238952)	2013	1053986	968	28.33	29.35	968	968	322	20.28	19.85	322	322	0.67632	1.47859
bll0243	complement(239041..239907)	867	1049490	1127	76.58	79.33	1127	1127	712	104.12	101.9	712	712	1.28451	0.778508
bll0244	complement(239885..240886)	1002	1049485	1215	71.44	74	1215	1215	577	73.01	71.45	577	577	0.965541	1.03569
cysD_1	complement(240899..242200)	1302	1050602	2140	96.83	100.31	2140	2140	1818	177.04	173.25	1818	1818	1.72715	0.57899
bam	complement(242527..244101)	1575	1050624	827	30.93	32.05	802	827	335	26.97	26.39	330	335	0.823401	1.21448
bsr0247	243956..244246	291	1054031	398	80.57	83.47	354	398	91	39.65	38.8	77	91	0.464838	2.15129
blr0248	244354..245172	819	1049169	173	12.44	12.89	173	173	51	7.9	7.73	51	51	0.59969	1.66753
blr0249	245169..246779	1611	1052997	281	10.28	10.65	281	281	50	3.94	3.85	50	50	0.361502	2.76623
mocA	complement(246787..247821)	1035	1053228	177	10.07	10.44	177	177	61	7.47	7.31	61	61	0.700192	1.42818
bll0251	complement(247832..249070)	1239	1049394	97	4.61	4.78	97	97	18	1.84	1.8	18	18	0.376569	2.65556
blr0252	249112..250089	978	1053194	120	7.23	7.49	120	120	65	8.43	8.25	65	65	1.10147	0.907879
blr0253	250348..251145	798	1050728	253	18.68	19.35	253	253	136	21.61	21.15	136	136	1.09302	0.914894
bll0254	complement(251201..251608)	408	1048851	112	16.17	16.75	112	112	56	17.4	17.03	56	56	1.01672	0.983558
bsl0255	complement(251789..252043)	255	1053211	70	16.17	16.75	70	70	29	14.42	14.11	29	29	0.842388	1.1871
bll0256	complement(252040..253005)	966	1054012	242	14.76	15.29	242	242	130	17.06	16.7	130	130	1.09222	0.915569
blr0257	253333..255243	1911	1049028	788	24.29	25.17	788	788	302	20.04	19.61	302	302	0.779102	1.28353
blr0258	255240..255911	672	1049431	348	30.51	31.6	348	348	168	31.7	31.02	168	168	0.981646	1.0187
blr0259	256005..256388	384	1048892	116	17.8	18.44	116	116	72	23.77	23.26	72	72	1.26139	0.792777
blr0260	256542..258425	1884	1054583	118	3.69	3.82	118	118	40	2.69	2.63	40	40	0.688482	1.45247
blr0261	258637..259932	1296	1049019	172	7.82	8.1	172	172	64	6.26	6.13	64	64	0.75679	1.32137
blr0262	260169..261236	1068	1048448	91	5.02	5.2	91	91	34	4.04	3.95	34	34	0.759615	1.31646
bll0263	complement(261455..262393)	939	1049087	20	1.25	1.3	20	20	12	1.62	1.59	12	12	1.22308	0.81761
mdcF	complement(262403..263353)	951	1050739	28	1.73	1.8	28	28	9	1.2	1.17	9	9	0.65	1.53846
mdcB_1	complement(263350..264228)	879	1048979	16	1.07	1.11	16	16	9	1.3	1.27	9	9	1.14414	0.874016
mdcG_1	complement(264225..264905)	681	1048898	13	1.12	1.17	13	13	1	0.19	0.18	1	1	0.153846	6.5
mdcE_1	complement(264880..265602)	723	1050652	25	2.04	2.11	25	25	12	2.1	2.06	12	12	0.976303	1.02427
mdcD_1	complement(265589..266452)	864	1048980	29	1.98	2.05	29	29	2	0.29	0.29	2	2	0.141463	7.06897
mdcC	complement(266524..266841)	318	1049871	2	0.37	0.38	2	2	8	3.19	3.12	8	8	8.21053	0.121795
mdcA_1	complement(266852..268498)	1647	1050514	119	4.26	4.41	119	119	19	1.46	1.43	19	19	0.324263	3.08392
bll0271	complement(268495..269361)	867	1050435	52	3.53	3.66	52	52	11	1.61	1.57	11	11	0.428962	2.33121
bll0272	complement(269459..270244)	786	1054210	40	3	3.11	40	40	23	3.71	3.63	23	23	1.1672	0.856749
bsl0273	complement(270252..270518)	267	1048936	1	0.22	0.23	1	1	2	0.95	0.93	2	2	4.04348	0.247312
blr0274	270565..270906	342	1050512	185	31.87	33.01	185	185	68	25.21	24.67	68	68	0.747349	1.33806
bll0275	complement(271050..271550)	501	1050552	58	6.82	7.07	58	58	17	4.3	4.21	17	17	0.595474	1.67933
blr0276	271601..272773	1173	1050577	158	7.94	8.22	158	158	62	6.7	6.56	62	62	0.798054	1.25305
blr0277	272770..275913	3144	1048633	452	8.47	8.77	452	452	170	6.86	6.71	170	170	0.765108	1.307
blr0278	275900..276316	417	1050440	49	6.92	7.17	49	49	11	3.34	3.27	11	11	0.456067	2.19266
blr0279	276419..278269	1851	1053970	257	8.18	8.47	257	257	98	6.71	6.57	98	98	0.775679	1.28919
fdhF_1	complement(278293..280584)	2292	1049192	329	8.46	8.76	329	329	97	5.37	5.25	97	97	0.599315	1.66857
blr0281	280833..282080	1248	1049607	49	2.31	2.4	49	49	25	2.54	2.49	25	25	1.0375	0.963855
bll0282	complement(282161..283147)	987	1050551	62	3.7	3.83	62	62	16	2.06	2.01	16	16	0.524804	1.90547
bll0283	complement(283150..284556)	1407	1050578	48	2.01	2.08	48	48	19	1.71	1.68	19	19	0.807692	1.2381
mqo	complement(284576..286114)	1539	1050556	57	2.18	2.26	57	57	23	1.89	1.85	23	23	0.818584	1.22162
bll0285	complement(286157..286561)	405	1049163	11	1.6	1.66	11	11	1	0.31	0.31	1	1	0.186747	5.35484
fumC_1	complement(286635..288071)	1437	1048934	42	1.72	1.78	42	42	23	2.03	1.99	23	23	1.11798	0.894472
bll0287	complement(288239..288925)	687	1049225	16	1.37	1.42	16	16	4	0.74	0.72	4	4	0.507042	1.97222
bll0288	complement(288944..289780)	837	1053826	16	1.13	1.17	16	16	10	1.51	1.48	10	10	1.26496	0.790541
bll0289	complement(289784..290383)	600	1048868	21	2.06	2.14	21	21	9	1.9	1.86	9	9	0.869159	1.15054
bll0290	complement(290727..291236)	510	1050599	68	7.86	8.14	68	68	21	5.22	5.11	21	21	0.627764	1.59295
bll0291	complement(291291..291854)	564	1049642	48	5.01	5.19	48	48	23	5.17	5.06	23	23	0.974952	1.02569
bll0292	complement(291851..293128)	1278	1050585	87	4.01	4.15	87	87	48	4.76	4.66	48	48	1.12289	0.890558
blr0293	293168..294148	981	1051186	115	6.91	7.15	115	115	45	5.82	5.69	45	45	0.795804	1.25659
blr0294	294378..297347	2970	1050611	893	17.71	18.35	893	893	436	18.61	18.21	436	436	0.992371	1.00769
bll0295	complement(297611..300508)	2898	1054588	609	12.38	12.83	609	609	289	12.64	12.37	289	289	0.964147	1.03719
bsl0296	complement(300578..300859)	282	1049812	14	2.92	3.03	14	14	10	4.5	4.4	10	10	1.45215	0.688636
blr0297	301567..302940	1374	1052796	138	5.92	6.13	138	138	86	7.94	7.77	86	86	1.26754	0.788932
blr0298	302903..303538	636	1050543	87	8.06	8.35	87	87	36	7.18	7.02	36	36	0.840719	1.18946
blr0299	303811..306723	2913	1050477	1778	35.96	37.25	1778	1778	660	28.73	28.11	660	660	0.754631	1.32515
ragD	complement(307469..308740)	1272	1050528	131	6.07	6.29	131	131	39	3.89	3.8	39	39	0.604134	1.65526
ragC_1	complement(308737..311919)	3183	1048346	348	6.44	6.67	348	348	138	5.5	5.38	138	138	0.806597	1.23978
rpoH3	complement(311999..312922)	924	1049636	86	5.48	5.68	86	86	28	3.84	3.76	28	28	0.661972	1.51064
ragB	complement(312983..314407)	1425	1049921	105	4.34	4.5	105	105	14	1.25	1.22	14	14	0.271111	3.68852
ragA	complement(314417..315391)	975	1052057	143	8.64	8.95	143	143	18	2.34	2.29	18	18	0.255866	3.9083
blr0305	315588..315971	384	1049203	287	44.03	45.61	287	287	51	16.84	16.48	51	51	0.361324	2.7676
blr0306	316121..316498	378	1049663	90	14.03	14.53	90	90	30	10.06	9.85	30	30	0.677908	1.47513
bll0307	complement(316855..317811)	957	1049067	529	32.57	33.74	529	529	130	17.22	16.86	130	130	0.499704	2.00119
blr0308	318039..319595	1557	1051574	3608	136.52	141.42	3608	3608	368	29.97	29.33	368	368	0.207396	4.82168
blr0309	319675..320619	945	1051683	786	49	50.76	786	786	72	9.66	9.45	72	72	0.18617	5.37143
blr0310	320616..321476	861	1054332	896	61.31	63.51	896	896	96	14.14	13.83	96	96	0.217761	4.59219
blr0311	321480..322454	975	1051674	673	40.66	42.13	673	673	62	8.06	7.89	62	62	0.187277	5.33967
blr0312	322451..323407	957	1051632	1608	98.99	102.55	1608	1608	196	25.97	25.41	196	196	0.247782	4.03581
bll0313	complement(323507..324601)	1095	1047763	2136	114.92	119.05	2135	2136	1346	155.85	152.52	1346	1346	1.28114	0.780553
nosR	324547..326886	2340	1049570	1016	25.58	26.5	1016	1016	1824	98.83	96.72	1824	1824	3.64981	0.273987
nosZ	326883..328835	1953	1052167	827	24.95	25.84	827	827	453	29.41	28.78	453	453	1.11378	0.897846
nosD	328850..330211	1362	1049849	323	13.97	14.47	323	323	151	14.06	13.76	151	151	0.950933	1.0516
nosF	330208..331116	909	1048930	154	9.98	10.34	154	154	58	8.09	7.92	58	58	0.765957	1.30556
nosY	331113..331940	828	1047801	143	10.17	10.54	143	143	48	7.35	7.19	48	48	0.682163	1.46592
nosL	331937..332485	549	1048859	92	9.87	10.23	92	92	41	9.47	9.27	41	41	0.906158	1.10356
nosX	332497..333495	999	1047294	505	29.78	30.85	505	505	253	32.11	31.42	253	253	1.01848	0.981859
Bjat02	complement(333518..333607)	90	3163218	38	24.87	25.77	38	38	4	5.64	5.51	4	4	0.213815	4.67695
blr0321	333780..334145	366	1051647	230	37.02	38.35	230	230	79	27.37	26.78	79	79	0.698305	1.43204
otsA	complement(334204..335688)	1485	1047884	1330	52.76	54.66	1330	1330	577	49.26	48.21	577	577	0.881998	1.13379
otsB	complement(335900..336721)	822	1052141	596	42.72	44.25	596	596	336	51.83	50.72	336	336	1.14621	0.872437
bll0324	complement(336725..338278)	1554	1048857	553	20.96	21.72	553	553	187	15.26	14.93	187	187	0.687385	1.45479
blr0325	338392..338751	360	1051633	236	38.62	40.01	236	236	107	37.68	36.88	107	107	0.92177	1.08487
bll0326	complement(338948..341053)	2106	1048856	10027	280.49	290.57	9902	10027	6283	378.26	370.17	6231	6283	1.27394	0.784964
bll0327	complement(341337..343619)	2283	1054293	3870	99.86	103.45	3820	3870	1824	101.3	99.13	1809	1824	0.958241	1.04358
blr0328	343660..344826	1167	1048594	883	44.58	46.18	883	883	457	49.65	48.59	457	457	1.05219	0.950401
blr0329	344823..346181	1359	1051135	1102	47.77	49.49	1102	1102	291	27.15	26.57	291	291	0.536876	1.86263
bll0330	complement(346365..347063)	699	1048328	842	70.96	73.52	842	842	958	173.77	170.05	958	958	2.31298	0.432343
bll0331	complement(347185..347868)	684	1048327	703	60.55	62.73	703	703	281	52.09	50.97	281	281	0.81253	1.23072
bll0332	complement(348007..349314)	1308	1048853	2457	110.66	114.64	2457	2457	973	94.32	92.3	973	973	0.805129	1.24204
bll0333	complement(349311..351059)	1749	1049919	10497	353.58	366.28	10497	10497	4485	325.13	318.18	4485	4485	0.86868	1.15117
bll0334	complement(351433..351918)	486	1047295	607	73.58	76.22	607	607	184	48	46.98	184	184	0.616374	1.62239
blr0335	352151..352960	810	1052115	12882	936.93	970.6	12882	12882	4411	690.45	675.69	4411	4411	0.696157	1.43646
blr0336	353045..355387	2343	1047364	5579	140.28	145.32	5579	5579	2399	129.82	127.04	2399	2399	0.874209	1.14389
blr0337	355527..356327	801	1051221	2192	161.22	167.01	2192	2192	863	136.6	133.68	863	863	0.800431	1.24933
AMACR	356479..357645	1167	1048962	1699	85.77	88.85	1699	1699	1471	159.82	156.4	1471	1471	1.76027	0.568095
bll0339	complement(357890..359008)	1119	1047721	21114	1111.6	1151.55	21114	21114	13489	1528.37	1495.71	13489	13489	1.29887	0.769902
blr0340	359106..359609	504	1054448	936	109.41	113.34	936	936	644	162.01	158.55	644	644	1.39889	0.714853
blr0341	359681..359992	312	1053157	71	13.41	13.89	71	71	65	26.41	25.85	65	65	1.86105	0.537331
fah	complement(360089..361360)	1272	1048878	616	28.53	29.56	616	616	370	36.88	36.09	370	370	1.22091	0.819063
bll0343	complement(361493..362869)	1377	1053162	885	37.86	39.22	885	885	521	47.97	46.95	521	521	1.19709	0.835357
bll0344	complement(362842..363798)	957	1048961	514	31.64	32.78	514	514	292	38.69	37.86	292	292	1.15497	0.865821
bsl0345	complement(363822..364058)	237	1049043	84	20.88	21.63	84	84	19	10.16	9.95	19	19	0.460009	2.17387
bll0346	complement(364067..365695)	1629	1049189	871	31.5	32.63	871	871	367	28.56	27.95	367	367	0.856574	1.16744
blr0347	365899..366348	450	1049042	153	20.03	20.75	153	153	90	25.36	24.82	90	90	1.19614	0.836019
bsl0348	complement(366565..366864)	300	1048882	90	17.67	18.31	90	90	47	19.86	19.44	47	47	1.06171	0.941872
blr0349	367324..367731	408	1053070	120	17.33	17.95	120	120	31	9.63	9.43	31	31	0.525348	1.9035
bsr0350	368020..368319	300	1049098	97	19.05	19.73	97	97	24	10.14	9.93	24	24	0.503294	1.98691
bll0351	complement(368634..369503)	870	1048929	520	35.21	36.48	520	520	212	30.9	30.24	212	212	0.828947	1.20635
blr0352	369849..370931	1083	1052300	703	38.24	39.62	703	703	351	41.09	40.21	351	351	1.01489	0.985327
blr0353	370936..371376	441	1052532	524	70	72.52	524	524	212	60.95	59.65	212	212	0.822532	1.21576
blr0354	371443..372195	753	1048991	1135	88.8	91.99	1135	1135	301	50.68	49.6	301	301	0.539189	1.85464
blr0355	372354..373283	930	1051616	908	57.52	59.59	908	908	268	36.54	35.76	268	268	0.600101	1.66639
blr0356	373283..376429	3147	1052071	3192	59.75	61.9	3192	3192	1174	47.3	46.29	1174	1174	0.747819	1.33722
bll0357	complement(376445..377119)	675	1053750	668	58.3	60.4	668	668	316	59.36	58.09	316	316	0.961755	1.03977
blr0358	377356..379425	2070	1049131	2042	58.12	60.2	2042	2042	829	50.78	49.69	829	829	0.825415	1.21151
blr0359	379674..382121	2448	1049125	2967	71.4	73.97	2967	2967	2027	104.98	102.74	2027	2027	1.38894	0.719973
blr0360	382518..383384	867	1049200	546	37.1	38.43	546	546	113	16.52	16.17	113	113	0.420765	2.37662
bll0361	complement(383385..384707)	1323	1048875	937	41.72	43.22	937	937	264	25.3	24.76	264	264	0.572883	1.74556
bll0362	complement(384793..385818)	1026	1053991	687	39.45	40.87	687	687	365	45.1	44.14	365	365	1.08001	0.925918
bll0363	complement(385956..386738)	783	1052138	676	50.86	52.69	676	676	170	27.53	26.94	170	170	0.511292	1.95583
blr0364	387015..389678	2664	1048999	2368	52.37	54.25	2368	2368	1513	72.01	70.47	1513	1513	1.29899	0.769831
rpsU_1	389958..390236	279	1048995	1296	273.66	283.49	1296	1296	1337	607.58	594.6	1337	1337	2.09743	0.476774
blr0366	390274..390600	327	1051761	3203	577.05	597.79	3203	3203	1443	559.5	547.54	1443	1443	0.91594	1.09177
blr0367	390760..392454	1695	1048887	2203	76.57	79.32	2203	2203	933	69.79	68.3	933	933	0.861069	1.16135
blr0368	393209..394405	1197	1051589	455	22.39	23.2	455	455	170	18.01	17.62	170	170	0.759483	1.31669
blr0369	394857..395759	903	1048897	1809	118.02	122.26	1809	1809	1539	216.09	211.47	1539	1539	1.72967	0.578143
bll0370	complement(395996..396844)	849	1051580	2049	142.18	147.29	2049	2049	1908	284.94	278.85	1908	1908	1.8932	0.528205
blr0371	397129..398994	1866	1048903	874	27.59	28.59	874	874	403	27.38	26.8	403	403	0.937391	1.06679
blr0372	399144..399866	723	1051332	466	37.97	39.34	466	466	169	29.64	29	169	169	0.737163	1.35655
blr0373	399970..401157	1188	1051105	1905	94.47	97.86	1905	1905	716	76.41	74.78	716	716	0.764153	1.30864
bll0374	complement(401383..402489)	1107	1051133	509	27.09	28.06	509	509	148	16.95	16.59	148	148	0.591233	1.69138
bll0375	complement(402489..403925)	1437	1049687	583	23.9	24.76	583	583	158	13.94	13.64	158	158	0.550889	1.81525
ptrB	404263..406368	2106	1050876	2248	62.88	65.14	2248	2248	654	39.37	38.53	654	654	0.591495	1.69063
bll0377	complement(406415..407134)	720	1049775	376	30.77	31.87	376	376	187	32.93	32.23	187	187	1.0113	0.98883
ilvD_1	complement(407234..408973)	1740	1051121	514	17.4	18.03	514	514	203	14.79	14.48	203	203	0.803106	1.24517
bll0379	complement(408970..409833)	864	1051122	240	16.36	16.95	240	240	62	9.1	8.9	62	62	0.525074	1.90449
bll0380	complement(409846..410607)	762	1051146	116	8.97	9.29	116	116	21	3.49	3.42	21	21	0.368138	2.71637
bll0381	complement(410607..411626)	1020	1048944	272	15.71	16.27	272	272	105	13.05	12.77	105	105	0.78488	1.27408
blr0382	411721..412431	711	1054562	107	8.87	9.18	107	107	57	10.16	9.95	57	57	1.08388	0.922613
mcpK_1	complement(412432..414603)	2172	1048927	702	19.04	19.73	702	702	671	39.17	38.33	671	671	1.94273	0.51474
blr0384	414997..415416	420	1049015	148	20.76	21.51	148	148	113	34.11	33.38	113	113	1.55184	0.644398
blr0385	415394..418990	3597	1051228	1227	20.1	20.82	1227	1227	625	22.03	21.56	625	625	1.03554	0.965677
bll0386	complement(419103..419738)	636	1051231	1808	167.47	173.49	1808	1808	965	192.38	188.26	965	965	1.08513	0.921545
bll0387	complement(419908..420306)	399	1048895	190	28.05	29.06	190	190	434	137.91	134.96	434	434	4.64418	0.215323
bll0388	complement(420263..420766)	504	1051584	243	28.4	29.43	243	243	343	86.29	84.44	343	343	2.86918	0.348532
bll0389	complement(420908..421225)	318	1051533	157	29.09	30.13	157	157	181	72.17	70.62	181	181	2.34384	0.42665
cheR1	complement(421228..422106)	879	1051442	589	39.48	40.89	589	589	837	120.73	118.15	837	837	2.88946	0.346085
bll0391	complement(422168..422539)	372	1048994	210	33.26	34.45	210	210	425	144.85	141.76	425	425	4.11495	0.243016
cheW_1	complement(422586..423059)	474	1051927	281	34.92	36.18	131	281	566	151.4	148.16	269	566	4.09508	0.244195
bll0393	complement(423141..425990)	2850	1051794	2463	50.91	52.74	1336	2463	5199	231.29	226.35	2901	5199	4.29181	0.233002
bll0394	complement(426400..426879)	480	1048888	351	43.08	44.63	351	351	249	65.77	64.37	249	249	1.4423	0.693335
blr0395	427324..428034	711	1054777	216	17.9	18.54	216	216	345	61.52	60.21	345	345	3.24757	0.307922
blr0396	428143..428925	783	1053899	366	27.54	28.53	366	366	255	41.29	40.41	255	255	1.4164	0.706013
blr0397	429061..429459	399	1047348	60	8.86	9.18	60	60	60	19.07	18.66	60	60	2.03268	0.491961
bsr0398	429557..429805	249	1047441	297	70.27	72.79	297	297	916	466.42	456.45	916	916	6.27078	0.15947
bll0399	complement(429861..430484)	624	1048821	746	70.43	72.96	746	746	803	163.16	159.67	803	803	2.18846	0.456942
blr0400	430826..431989	1164	1047606	770	38.97	40.37	770	770	652	71.02	69.5	652	652	1.72158	0.580863
blr0401	432234..432749	516	1050261	123	14.04	14.55	123	123	64	15.73	15.39	64	64	1.05773	0.945419
blr0402	433033..434241	1209	1052694	1230	59.94	62.09	1230	1230	1278	134.02	131.16	1278	1278	2.11242	0.473391
bll0403	complement(434415..435275)	861	1048730	614	42.01	43.52	614	614	569	83.79	82	569	569	1.88419	0.530732
blr0404	435318..436796	1479	1047911	418	16.65	17.25	418	418	172	14.74	14.43	172	172	0.836522	1.19543
bll0405	complement(436901..437506)	606	1051057	203	19.73	20.44	203	203	48	10.04	9.83	48	48	0.48092	2.07935
bll0406	complement(437503..438774)	1272	1047526	462	21.4	22.17	462	462	102	10.17	9.95	102	102	0.448805	2.22814
blr0407	439172..440275	1104	1050283	66	3.52	3.65	66	66	33	3.79	3.71	33	33	1.01644	0.983827
bll0408	complement(440354..441370)	1017	1047897	33	1.91	1.98	33	33	16	1.99	1.95	16	16	0.984848	1.01538
bll0409	complement(441414..443105)	1692	1054758	66	2.3	2.38	66	66	34	2.55	2.49	34	34	1.04622	0.955823
blr0410	443172..444065	894	1054796	37	2.44	2.53	37	37	24	3.4	3.33	24	24	1.31621	0.75976
bll0411	complement(444087..444962)	876	1054767	68	4.57	4.74	68	68	36	5.21	5.1	36	36	1.07595	0.929412
bll0412	complement(444959..445786)	828	1054687	57	4.06	4.2	57	57	24	3.68	3.6	24	24	0.857143	1.16667
bll0413	complement(445789..446841)	1053	1054725	124	6.94	7.19	124	124	47	5.66	5.54	47	47	0.770515	1.29783
leuB_1	complement(446838..448004)	1167	1054690	95	4.8	4.97	95	95	24	2.61	2.55	24	24	0.513078	1.94902
leuD_1	complement(447974..448609)	636	1054682	46	4.26	4.41	46	46	19	3.79	3.71	19	19	0.84127	1.18868
leuC_1	complement(448610..450148)	1539	1054611	134	5.13	5.31	134	134	64	5.27	5.16	64	64	0.971751	1.02907
bll0417	complement(450185..451138)	954	1054680	196	12.1	12.54	196	196	107	14.22	13.92	107	107	1.11005	0.900862
Bjat03	complement(451301..451390)	90	3163208	310	202.92	210.21	310	310	36	50.72	49.63	36	36	0.236097	4.23554
blr0418	451421..452389	969	1054557	210	12.77	13.23	210	210	144	18.84	18.44	144	144	1.3938	0.717462
bll0419	complement(452563..453687)	1125	1054580	552	28.91	29.95	552	552	274	30.88	30.22	274	274	1.00902	0.991066
rplU	454016..454405	390	1054566	1522	229.91	238.17	1522	1522	1048	340.7	333.42	1048	1048	1.39992	0.714324
rpmA	454503..454772	270	1054513	4514	984.93	1020.33	4514	4514	2252	1057.51	1034.91	2252	2252	1.01429	0.985912
blr0422	454879..455493	615	1054544	966	92.54	95.86	966	966	319	65.76	64.36	319	319	0.671396	1.48943
bll0423	complement(455680..456594)	915	1054515	615	39.6	41.02	615	615	210	29.1	28.48	210	210	0.694295	1.44031
blr0424	456762..457343	582	1049290	171	17.31	17.93	171	171	54	11.76	11.51	54	54	0.641941	1.55778
obgE	457458..458498	1041	1054456	2140	121.11	125.46	2140	2140	803	97.8	95.71	803	803	0.762873	1.31083
blr0426	458732..460366	1635	1054441	888	32	33.15	888	888	250	19.39	18.97	250	250	0.572247	1.7475
bll0427	complement(460411..461475)	1065	1051074	269	14.88	15.42	269	269	75	8.93	8.74	75	75	0.566796	1.7643
proB	461604..462725	1122	1054409	667	35.02	36.28	667	667	260	29.38	28.75	260	260	0.792448	1.26191
proA	462974..464281	1308	1054342	685	30.85	31.96	685	685	440	42.65	41.74	440	440	1.30601	0.765692
nadD	464323..464949	627	1054183	485	45.57	47.21	485	485	257	51.97	50.86	257	257	1.07731	0.928234
bsr0431	465206..465502	297	1054273	2348	465.75	482.49	2348	2348	1381	589.54	576.95	1381	1381	1.19578	0.836277
blr0432	465597..466079	483	1054184	963	117.46	121.68	963	963	872	228.9	224.01	872	872	1.84098	0.54319
blr0433	466113..467462	1350	1047320	2942	128.39	133	2942	2942	2137	200.7	196.41	2137	2137	1.47677	0.677155
ctpA_1	467459..468814	1356	1054319	5799	251.94	261	5799	5799	3568	333.61	326.48	3568	3568	1.25088	0.799436
blr0435	468963..470186	1224	1054233	1745	83.99	87.01	1745	1745	1045	108.25	105.93	1045	1045	1.21745	0.821391
blr0436	470261..470764	504	1054262	355	41.5	42.99	355	355	164	41.26	40.37	164	164	0.939056	1.0649
blr0437	470869..471372	504	1054438	294	34.37	35.6	294	294	165	41.51	40.62	165	165	1.14101	0.876416
bll0438	complement(471539..473185)	1647	1054427	797	28.51	29.53	797	797	391	30.1	29.46	391	391	0.99763	1.00238
atpC_1	complement(473348..473755)	408	1054430	3983	575.12	595.79	3983	3983	2008	624	610.66	2008	2008	1.02496	0.975649
atpD	complement(473842..475275)	1434	1054445	10864	446.32	462.36	10864	10864	6044	534.38	522.97	6044	6044	1.13109	0.884104
atpG	complement(475358..476230)	873	1054507	4198	283.29	293.47	4198	4198	2187	317.62	310.84	2187	2187	1.05919	0.944119
atpA_1	complement(476405..477934)	1530	1054453	9876	380.27	393.94	9876	9876	3681	305.04	298.52	3681	3681	0.75778	1.31964
atpH	complement(477934..478494)	561	1054498	1287	135.15	140.01	1287	1287	670	151.42	148.19	670	670	1.05842	0.944801
blr044	479153..479650	498	1054514	353	41.76	43.26	353	353	188	47.86	46.84	188	188	1.08276	0.92357
priA	complement(479883..482093)	2211	1054692	912	24.3	25.17	912	912	361	20.7	20.26	361	361	0.804926	1.24235
xerC	482206..483171	966	1054548	672	40.98	42.46	672	672	330	43.31	42.39	330	330	0.998351	1.00165
blr0447	483272..483862	591	1054550	1087	108.36	112.25	1087	1087	431	92.46	90.49	431	431	0.806147	1.24047
bll0448	complement(484059..484589)	531	1054695	1909	211.8	219.41	1909	1909	747	178.36	174.55	747	747	0.795543	1.257
lpdA_1	complement(484624..486024)	1401	1054753	2035	85.57	88.65	2035	2035	900	81.45	79.71	900	900	0.899154	1.11216
scdh1	complement(486081..486842)	762	1054730	642	49.63	51.42	642	642	320	53.24	52.11	320	320	1.01342	0.986759
sucB	complement(486896..488140)	1245	1054742	1577	74.62	77.3	1577	1577	833	84.83	83.02	833	833	1.074	0.931101
sucA	complement(488300..491257)	2958	1049983	7002	139.45	144.47	7002	7002	4233	181.44	177.56	4233	4233	1.22904	0.81364
sucD	complement(491395..492279)	885	1048258	1579	105.11	108.89	1579	1579	853	122.2	119.59	853	853	1.09826	0.910528
bll0454	complement(492314..492793)	480	1048729	875	107.39	111.25	875	875	393	103.81	101.59	393	393	0.913169	1.09509
sucC	complement(492798..493994)	1197	1047891	2080	102.37	106.05	2080	2080	885	93.74	91.74	885	885	0.865064	1.15598
mdh	complement(494219..495187)	969	1048520	2166	131.69	136.42	2166	2166	630	82.43	80.67	630	630	0.591336	1.69109
bll0457	complement(495450..496634)	1185	1048741	518	25.75	26.68	518	518	155	16.58	16.23	155	155	0.608321	1.64387
ligT	complement(496737..497273)	537	1048510	300	32.91	34.09	300	300	117	27.62	27.03	117	117	0.792901	1.26119
bll0459	complement(497448..498206)	759	1048513	879	68.23	70.68	878	879	218	36.42	35.64	218	218	0.504244	1.98316
blr0460	498148..498870	723	1050386	2296	187.09	193.81	2294	2296	504	88.38	86.49	504	504	0.446262	2.24084
blr0461	498867..501437	2571	1048521	1804	41.34	42.82	1804	1804	608	29.98	29.34	608	608	0.685194	1.45944
blr0462	501662..502498	837	1049101	20068	1412.49	1463.26	20068	20068	8841	1339.23	1310.61	8841	8841	0.895678	1.11647
blr0463	502727..503257	531	1054158	578	64.13	66.43	578	578	386	92.17	90.2	386	386	1.35782	0.736475
bll0464	complement(503377..503748)	372	1054120	758	120.04	124.36	758	758	532	181.32	177.45	532	532	1.42691	0.700817
bll0465	complement(504497..505273)	777	1054140	3428	259.91	269.25	3428	3428	1399	228.28	223.41	1399	1399	0.829749	1.20518
acnA	complement(505494..508214)	2721	1052978	3624	78.46	81.28	3624	3624	2255	105.07	102.83	2255	2255	1.26513	0.790431
ccmA	508457..509059	603	1051912	231	22.57	23.38	231	231	118	24.81	24.28	118	118	1.03849	0.962932
ccmB	509370..510038	669	1052918	146	12.86	13.32	146	146	65	12.32	12.06	65	65	0.905405	1.10448
ccmC	510130..510921	792	1051918	914	67.99	70.43	914	914	596	95.41	93.37	596	596	1.32571	0.754311
ccmD	510918..511103	186	1051822	32	10.14	10.5	32	32	12	8.18	8.01	12	12	0.762857	1.31086
ccmG	511100..511684	585	1048774	571	57.5	59.57	571	571	286	61.99	60.66	286	286	1.0183	0.982031
bll0472	complement(511798..512400)	603	1048779	446	43.57	45.14	446	446	221	46.47	45.47	221	221	1.00731	0.992742
bll0473	complement(512528..513475)	948	1051634	488	30.33	31.42	488	488	264	35.31	34.55	264	264	1.09962	0.909407
blr0474	513743..514399	657	1052245	209	18.74	19.41	209	209	94	18.14	17.75	94	94	0.914477	1.09352
blr0475	514563..515672	1110	1051272	1335	70.85	73.4	1335	1335	663	75.73	74.11	663	663	1.00967	0.99042
bll0476	complement(515845..517098)	1254	1051242	621	29.17	30.22	621	621	195	19.72	19.29	195	195	0.638319	1.56661
dapF	complement(517098..517973)	876	1053475	953	64.09	66.39	953	953	316	45.74	44.76	316	316	0.674198	1.48324
blr0478	518209..518964	756	1052991	578	45.04	46.66	578	578	239	40.08	39.23	239	239	0.840763	1.1894
blr0479	518961..519671	711	1052399	1284	106.39	110.21	1284	1284	577	102.89	100.69	577	577	0.913619	1.09455
bll0480	complement(519895..520884)	990	1050298	346	20.59	21.33	346	346	74	9.48	9.27	74	74	0.434599	2.30097
ffh	521006..522898	1893	1048894	2195	68.31	70.77	2195	2195	782	52.38	51.26	782	782	0.724318	1.38061
rpsP	522984..523316	333	1050361	1483	262.36	271.79	1483	1483	1152	438.62	429.25	1152	1152	1.57934	0.633174
rimM	523326..523847	522	1048957	3251	366.91	380.09	3251	3251	1621	393.72	385.31	1621	1621	1.01373	0.986452
bll0484	complement(523854..524771)	918	1050159	145	9.31	9.64	145	145	92	12.71	12.43	92	92	1.28942	0.775543
blr0485	524894..526117	1224	1048611	139	6.69	6.93	139	139	62	6.42	6.29	62	62	0.907648	1.10175
trmD	526166..526933	768	1049220	401	30.76	31.87	401	401	208	34.34	33.6	208	208	1.05428	0.948512
rplS	527044..527424	381	1048996	3619	559.59	579.7	3619	3619	2066	687.52	672.83	2066	2066	1.16065	0.861585
leuC_2	527752..529158	1407	1049443	1589	66.53	68.92	1589	1589	588	52.99	51.85	588	588	0.752322	1.32922
bll0489	complement(529579..530112)	534	1048519	1714	189.09	195.89	1714	1714	384	91.17	89.23	384	384	0.455511	2.19534
blr0490	530239..530598	360	1048865	111	18.16	18.82	111	111	53	18.67	18.27	53	53	0.970776	1.0301
bll0491	complement(530603..530908)	306	1053968	130	25.03	25.93	130	130	44	18.23	17.84	44	44	0.688006	1.45348
blr0492	531000..531320	321	1054016	361	66.25	68.63	361	361	172	67.94	66.48	172	172	0.968673	1.03234
bll0493	complement(531328..531654)	327	1054024	368	66.3	68.68	368	368	175	67.85	66.4	175	175	0.966803	1.03434
blr0494	531686..532189	504	1054061	242	28.29	29.3	242	242	87	21.89	21.42	87	87	0.731058	1.36788
leuD_2	532271..532876	606	1054196	1135	110.34	114.31	1135	1135	549	114.86	112.41	549	549	0.983379	1.0169
blr0496	532958..533743	786	1054199	333	24.96	25.86	333	333	77	12.42	12.16	77	77	0.470224	2.12664
blr0497	533941..534405	465	1054212	830	105.16	108.93	830	830	1985	541.24	529.67	1985	1985	4.86248	0.205656
bll0498	complement(534428..535087)	660	1054222	325	29.01	30.05	325	325	388	74.54	72.94	388	388	2.42729	0.411982
citE	complement(535091..535972)	882	1054284	253	16.9	17.51	253	253	59	8.48	8.3	59	59	0.474015	2.10964
cah_1	536084..536728	645	1054309	471	43.02	44.57	471	471	301	59.17	57.9	301	301	1.29908	0.769775
asd_1	complement(536968..538002)	1035	1047316	2217	126.19	130.73	2217	2217	698	85.51	83.68	698	698	0.640098	1.56226
blr0502	538119..538898	780	1049782	683	51.59	53.44	683	683	978	158.97	155.58	978	978	2.9113	0.343489
leuB_2	complement(539559..540671)	1113	1049819	1297	68.65	71.12	1297	1297	444	50.58	49.5	444	444	0.696007	1.43677
blr0503	540795..542099	1305	1049795	246	11.11	11.5	246	246	147	14.28	13.98	147	147	1.21565	0.822604
bll0505	complement(542199..542981)	783	1049843	398	29.95	31.02	398	398	119	19.27	18.86	119	119	0.607995	1.64475
bll0506	complement(542994..543623)	630	1049837	238	22.26	23.06	238	238	100	20.13	19.7	100	100	0.854293	1.17056
bll0507	complement(543806..544360)	555	1049760	128	13.59	14.08	128	128	90	20.56	20.12	90	90	1.42898	0.699801
bll0508	complement(544674..545435)	762	1049758	172	13.3	13.78	172	172	101	16.81	16.45	101	101	1.19376	0.83769
blr0509	545536..547065	1530	1049783	537	20.68	21.42	537	537	164	13.59	13.3	164	164	0.620915	1.61053
bll0510	complement(547369..548232)	864	1049793	110	7.5	7.77	110	110	60	8.8	8.62	60	60	1.1094	0.901392
gstR	548326..549237	912	1049767	99	6.4	6.62	99	99	61	8.48	8.3	61	61	1.25378	0.79759
sdhC	549655..550053	399	1049749	361	53.3	55.22	361	361	194	61.65	60.33	194	194	1.09254	0.915299
sdhD	550050..550454	405	1049785	357	51.93	53.8	357	357	211	66.06	64.64	211	211	1.20149	0.832302
sdhA	550458..552293	1836	1049770	2518	80.8	83.7	2518	2518	1183	81.69	79.95	1183	1183	0.955197	1.0469
sdhB	552396..553178	783	1049811	1062	79.9	82.78	1062	1062	636	102.99	100.78	636	636	1.21744	0.821393
blr0516	553370..555523	2154	1049799	909	24.86	25.75	909	909	471	27.72	27.13	471	471	1.05359	0.949134
blr0517	555576..557534	1959	1049693	412	12.39	12.84	412	412	128	8.28	8.11	128	128	0.63162	1.58323
blr0518	557742..558599	858	1049729	394	27.05	28.03	394	394	106	15.66	15.33	106	106	0.546914	1.82844
blr0519	558624..559010	387	1049751	125	19.03	19.71	125	125	31	10.16	9.94	31	31	0.504313	1.9829
bsr0520	559085..559336	252	1049698	231	54	55.94	231	231	76	38.24	37.42	76	76	0.668931	1.49492
blr0521	559523..561760	2238	1049748	14447	380.3	393.97	14447	14447	4650	263.43	257.8	4650	4650	0.654365	1.5282
argG	complement(561952..563289)	1338	1049678	1353	59.57	61.71	1353	1353	401	38	37.19	401	401	0.602658	1.65932
bll0523	complement(563383..564210)	828	1049725	861	61.26	63.46	861	861	327	50.07	49	327	327	0.77214	1.2951
bll0524	complement(564316..564810)	495	1049696	669	79.62	82.48	669	669	257	65.83	64.42	257	257	0.781038	1.28035
bll0525	complement(564977..566179)	1203	1051591	2038	99.8	103.39	2038	2038	879	92.64	90.66	879	879	0.876874	1.14041
bll0526	complement(566374..567036)	663	1049733	3472	308.51	319.6	3472	3472	1274	243.63	238.43	1274	1274	0.746026	1.34044
bll0527	complement(567153..567992)	840	1049781	125	8.77	9.08	125	125	40	6.04	5.91	40	40	0.650881	1.53638
blr0528	568234..569208	975	1049681	492	29.73	30.8	492	492	174	22.63	22.14	174	174	0.718831	1.39115
blr0529	569473..570561	1089	1049689	1400	75.74	78.46	1400	1400	909	105.83	103.57	909	909	1.32004	0.757555
blr0530	570580..571740	1161	1047539	672	34.1	35.32	672	672	312	34.07	33.34	312	312	0.943941	1.05939
bll0531	complement(571810..572250)	441	1051084	1422	189.96	196.79	1422	1422	300	86.25	84.41	300	300	0.428934	2.33136
phhB	complement(572283..572585)	303	1049711	863	167.79	173.82	863	863	358	149.8	146.6	358	358	0.843401	1.18568
blr0533	572737..574182	1446	1049661	4324	176.17	182.5	4324	4324	2300	201.67	197.36	2300	2300	1.08142	0.924706
blr0534	574307..575890	1584	1049714	571	21.24	22	571	571	370	29.62	28.98	370	370	1.31727	0.759144
bll0535	complement(575914..576348)	435	1049655	60	8.13	8.42	60	60	36	10.49	10.27	36	36	1.21971	0.819864
blr0536	576456..577250	795	1049694	165	12.23	12.67	165	165	36	5.74	5.62	36	36	0.443567	2.25445
blr0537	577581..578336	756	1049743	282	21.98	22.77	282	282	152	25.49	24.95	152	152	1.09574	0.912625
blr0538	578317..579762	1446	1049662	542	22.08	22.88	542	542	242	21.22	20.77	242	242	0.90778	1.10159
bsr0539	580023..580304	282	1049670	87	18.18	18.83	87	87	33	14.84	14.52	33	33	0.77111	1.29683
typA	580542..582368	1827	1049634	4320	139.3	144.31	4320	4320	4906	340.46	333.19	4906	4906	2.30885	0.433116
blr0541	582605..583852	1248	1049658	481	22.71	23.52	481	481	230	23.37	22.87	230	230	0.972364	1.02842
bll0542	complement(583849..584748)	900	1049676	1192	78.03	80.83	1192	1192	568	80.02	78.31	568	568	0.968823	1.03218
bll0543	complement(584804..585211)	408	1049649	108	15.59	16.15	108	108	38	11.81	11.56	38	38	0.715789	1.39706
bll0544	complement(585211..586527)	1317	1049660	450	20.13	20.85	450	450	192	18.48	18.09	192	192	0.867626	1.15257
bll0545	complement(586532..586999)	468	1049641	102	12.84	13.3	102	102	41	11.11	10.87	41	41	0.817293	1.22355
bll0546	complement(586996..587874)	879	1049684	274	18.36	19.02	274	274	185	26.68	26.11	185	185	1.37277	0.728457
blr0547	588141..588650	510	1049052	672	77.63	80.42	672	672	283	70.35	68.85	283	283	0.85613	1.16805
ppa	588829..589365	537	1049685	1444	158.42	164.11	1444	1444	633	149.45	146.26	633	633	0.891231	1.12204
folD	complement(589499..590383)	885	1049627	956	63.64	65.93	956	956	391	56.02	54.82	391	391	0.831488	1.20266
bsl0550	complement(590385..590669)	285	1049621	161	33.28	34.48	161	161	49	21.8	21.33	49	49	0.618619	1.6165
bsl0551	complement(590754..591044)	291	1049624	852	172.49	178.69	852	852	231	100.65	98.5	231	231	0.551234	1.81411
Bjat04	591251..591326	76	3163201	10	7.75	8.03	10	10	6	10.01	9.8	6	6	1.22042	0.819388
bll0552	complement(591435..592247)	813	1049594	238	17.25	17.87	238	238	90	14.04	13.74	90	90	0.768886	1.30058
guaA_1	complement(592347..593150)	804	1049635	913	66.9	69.3	913	913	553	87.21	85.34	553	553	1.23146	0.812046
bll0554	complement(593280..594059)	780	1049608	639	48.26	50	639	639	395	64.21	62.83	395	395	1.2566	0.795798
bll0555	complement(594287..594775)	489	1049625	1311	157.94	163.62	1311	1311	325	84.27	82.47	325	325	0.504034	1.98399
bll0556	complement(595000..596409)	1410	1049595	3556	148.58	153.92	3556	3556	610	54.85	53.68	610	610	0.348753	2.86736
bll0557	complement(596460..597827)	1368	1049590	1991	85.74	88.82	1991	1991	378	35.03	34.28	378	378	0.385949	2.59102
bll0558	complement(597862..599265)	1404	1051621	407	17.08	17.69	407	407	159	14.36	14.05	159	159	0.794234	1.25907
blr0559	599370..601058	1689	1049578	667	23.27	24.1	667	667	206	15.46	15.13	206	206	0.627801	1.59286
bsl0560	complement(601214..601429)	216	1049611	69	18.82	19.5	69	69	57	33.46	32.74	57	57	1.67897	0.595602
bll0561	complement(601595..601918)	324	1049572	226	41.09	42.57	226	226	193	75.53	73.91	193	193	1.7362	0.575971
blr0562	602173..603228	1056	1049598	3974	221.7	229.67	3974	3974	2100	252.14	246.75	2100	2100	1.07437	0.93078
bll0563	complement(603394..603762)	369	1049573	112	17.88	18.52	112	112	46	15.81	15.47	46	46	0.835313	1.19716
Bjat05	complement(603930..604005)	76	3163212	4	3.1	3.21	4	4	2	3.34	3.27	2	2	1.01869	0.981651
bll0564	complement(604105..605847)	1743	1049605	1659	56.07	58.09	1659	1659	585	42.55	41.64	585	585	0.716819	1.39505
bll0565	complement(605884..607095)	1212	1049557	720	35	36.26	720	720	269	28.14	27.54	269	269	0.759515	1.31663
bll0566	complement(607185..607931)	747	1049558	197	15.54	16.09	197	197	83	14.09	13.79	83	83	0.857054	1.16679
gcp	608083..609156	1074	1049567	515	28.25	29.26	515	515	176	20.78	20.33	176	176	0.694805	1.43925
gpsA	609345..610325	981	1049565	495	29.73	30.79	495	495	200	25.85	25.3	200	200	0.821695	1.217
blr0569	610444..610890	447	1049582	325	42.83	44.37	325	325	151	42.83	41.91	151	151	0.944557	1.0587
bll0570	complement(610917..612032)	1116	1049545	370	19.53	20.23	370	370	163	18.52	18.12	163	163	0.895699	1.11645
blr0571	612119..612574	456	1049577	877	113.3	117.38	877	877	155	43.1	42.18	155	155	0.359346	2.78284
bll0572	complement(612589..613758)	1170	1049566	1091	54.93	56.91	1091	1091	292	31.64	30.97	292	292	0.544193	1.83758
blr0573	614137..616095	1959	1049589	2755	82.85	85.83	2755	2755	2384	154.29	151	2384	2384	1.75929	0.568411
blr0574	616528..617043	516	1048037	586	66.9	69.31	586	586	268	65.85	64.44	268	268	0.929736	1.07557
bll0575	complement(617097..617681)	585	1052622	538	54.18	56.13	538	538	294	63.72	62.36	294	294	1.11099	0.900096
blr0576	617897..619945	2049	1049560	4358	125.3	129.8	4358	4358	8582	531.04	519.69	8582	8582	4.00378	0.249764
blr0577	620087..621517	1431	1049563	478	19.68	20.39	478	478	862	76.37	74.74	862	862	3.66552	0.272812
bsl0578	complement(621566..621775)	210	1049555	1088	305.22	316.19	1088	1088	494	298.25	291.88	494	494	0.923116	1.08329
sun	621965..623311	1347	1049552	4834	211.42	219.02	4834	4834	2881	271.18	265.38	2881	2881	1.21167	0.825307
blr0580	623432..625189	1758	1049530	900	30.16	31.24	900	900	338	24.38	23.86	338	338	0.763764	1.3093
purH	625357..626949	1593	1049554	1237	45.75	47.39	1237	1237	308	24.51	23.99	308	308	0.506225	1.97541
bll0582	complement(627078..628463)	1386	1049542	538	22.87	23.69	538	538	175	16.01	15.67	175	175	0.661461	1.51181
ggt_1	628562..630313	1752	1049562	1598	53.73	55.67	1598	1598	589	42.62	41.71	589	589	0.749237	1.33469
blr0584	630412..631707	1296	1049564	555	25.23	26.14	555	555	159	15.56	15.22	159	159	0.582249	1.71748
bll0585	complement(631804..632469)	666	1049553	179	15.83	16.4	179	179	52	9.9	9.69	52	52	0.590854	1.69247
blr0586	632619..633215	597	1049511	633	62.47	64.71	633	633	383	81.34	79.6	383	383	1.2301	0.81294
blr0587	633291..634655	1365	1049515	174	7.51	7.78	174	174	30	2.79	2.73	30	30	0.3509	2.84982
blr0588	634692..635372	681	1049523	391	33.82	35.04	391	391	106	19.74	19.31	106	106	0.551084	1.8146
blr0589	635492..636415	924	1049525	1312	83.65	86.66	1312	1312	428	58.73	57.47	428	428	0.663166	1.50792
bll0590	complement(636605..637198)	594	1053830	578	57.33	59.39	578	578	125	26.68	26.11	125	125	0.439636	2.27461
bll0591	complement(637388..638680)	1293	1049499	4600	209.59	217.12	4600	4600	1155	113.26	110.84	1155	1155	0.510501	1.95886
bsl0592	complement(638705..638980)	276	1049514	54	11.53	11.94	54	54	12	5.51	5.39	12	12	0.451424	2.21521
bll0593	complement(639062..640087)	1026	1049519	355	20.38	21.12	355	355	108	13.35	13.06	108	108	0.618371	1.61715
Bjat06	complement(640125..640199)	75	3163207	209	164.17	170.07	209	209	41	69.31	67.83	41	41	0.398836	2.5073
trxA_1	640456..641397	942	1049546	2940	183.87	190.48	2940	2940	793	106.73	104.45	793	793	0.548352	1.82365
blr0595	641513..642190	678	1049479	1416	123.04	127.46	1416	1416	593	110.89	108.52	593	593	0.851404	1.17453
bll0596	complement(642203..644704)	2502	1049489	3812	89.76	92.98	3812	3812	2249	113.97	111.53	2249	2249	1.19951	0.833677
bll0597	complement(644886..645464)	579	1049502	1971	200.55	207.75	1971	1971	1080	236.5	231.44	1080	1080	1.11403	0.897641
bll0598	complement(645542..645889)	348	1049494	23826	4033.48	4178.44	23826	23826	10315	3758.1	3677.8	10315	10315	0.880185	1.13612
bll0599	complement(646040..646858)	819	1049507	304	21.87	22.65	304	304	66	10.22	10	66	66	0.441501	2.265
bll0600	complement(646921..647271)	351	1053748	290	48.67	50.42	290	290	53	19.14	18.74	53	53	0.371678	2.6905
blr0601	647339..647896	558	1049496	94	9.92	10.28	94	94	26	5.91	5.78	26	26	0.562257	1.77855
bsr0602	647971..648168	198	1049472	374	111.28	115.28	374	374	192	122.95	120.32	192	192	1.04372	0.958112
bll0603	complement(648383..649603)	1221	1049501	697	33.63	34.84	697	697	281	29.18	28.56	281	281	0.819747	1.21989
tesB	649781..650680	900	1049468	394	25.79	26.72	394	394	153	21.55	21.09	153	153	0.789296	1.26695
bll0605	complement(650684..651562)	879	1053751	760	50.94	52.77	760	760	381	54.96	53.78	381	381	1.01914	0.98122
glnK_1	651801..652139	339	1049463	522	90.71	93.98	522	522	340	127.16	124.44	340	340	1.32411	0.755223
blr0607	652211..653227	1017	1049466	485	28.09	29.1	395	485	231	28.8	28.18	192	231	0.968385	1.03265
blr0608	652842..653513	672	1053747	208	18.23	18.89	158	208	83	15.66	15.33	68	83	0.81154	1.23222
blr0609	653599..653913	315	1049445	294	54.99	56.96	294	294	170	68.43	66.96	170	170	1.17556	0.850657
blr0610	653942..654295	354	1049462	118	19.64	20.34	118	118	88	31.52	30.84	88	88	1.51622	0.659533
clpP_1	654336..654938	603	1049456	210	20.52	21.25	210	210	75	15.77	15.43	75	75	0.726118	1.37719
glnK_2	655323..655724	402	1049486	430	63.02	65.28	430	430	261	82.32	80.56	261	261	1.23407	0.810328
amtB	655678..657210	1533	1049464	435	16.72	17.32	435	435	192	15.88	15.54	192	192	0.897229	1.11454
blr0614	657425..657829	405	1049493	382	55.57	57.56	382	382	164	51.34	50.24	164	164	0.872828	1.1457
blr0615	658123..659373	1251	1049442	1672	78.74	81.57	1672	1672	1082	109.66	107.32	1082	1082	1.31568	0.760063
ftsK	659383..661860	2478	1053308	7119	169.25	175.33	7119	7119	3374	172.63	168.94	3374	3374	0.963554	1.03782
blr0617	662012..662767	756	1049425	2392	186.4	193.1	2392	2392	1027	172.24	168.56	1027	1027	0.872916	1.14559
blr0618	662923..663738	816	1049451	1178	85.05	88.1	1178	1178	578	89.81	87.89	578	578	0.997616	1.00239
bll0619	complement(663855..664298)	444	1049460	448	59.44	61.58	448	448	233	66.54	65.11	233	233	1.05732	0.945784
bll0620	complement(664357..665043)	687	1049419	2730	234.11	242.52	2730	2730	1172	216.3	211.67	1172	1172	0.872794	1.14575
blr0621	665223..665816	594	1049453	129	12.79	13.25	129	129	104	22.2	21.72	104	104	1.63925	0.610037
blr0622	665823..666608	786	1049446	482	36.13	37.43	482	482	264	42.59	41.68	264	264	1.11355	0.898033
bll0623	complement(666752..667441)	690	1049447	1313	112.1	116.13	1313	1313	420	77.18	75.53	420	420	0.650392	1.53753
blr0624	667532..669247	1716	1049420	1926	66.12	68.5	1926	1926	1771	130.85	128.06	1771	1771	1.86949	0.534906
bll0625	complement(669263..669919)	657	1049363	1021	91.55	94.84	1021	1021	686	132.38	129.56	686	686	1.36609	0.732016
bll0626	complement(669961..671331)	1371	1049407	1945	83.58	86.58	1945	1945	1148	106.17	103.9	1148	1148	1.20005	0.833301
leuS	671621..674245	2625	1049413	3746	84.07	87.09	3746	3746	1706	82.4	80.64	1706	1706	0.925939	1.07999
blr0628	674232..674783	552	1049421	1832	195.52	202.55	1832	1832	988	226.93	222.08	988	988	1.09642	0.912059
holA	674894..675922	1029	1049390	1099	62.92	65.18	1099	1099	543	66.91	65.48	543	543	1.0046	0.995418
parB_1	complement(675971..676879)	909	1049403	1360	88.14	91.31	1360	1360	505	70.44	68.93	505	505	0.754901	1.32468
parA	complement(676996..677850)	855	1049400	1963	135.26	140.12	1963	1963	846	125.45	122.77	846	846	0.876178	1.14132
gidB	complement(677880..678662)	783	1049422	1094	82.31	85.27	1094	1094	619	100.23	98.09	619	619	1.15035	0.869304
gidA	complement(678672..680552)	1881	1049414	871	27.28	28.26	871	871	510	34.38	33.64	510	510	1.19038	0.840071
trmE	complement(681017..682375)	1359	1049440	304	13.18	13.65	304	304	219	20.43	20	219	219	1.4652	0.6825
rho	complement(682690..683955)	1266	1049379	7874	366.41	379.58	7874	7874	6187	619.62	606.38	6187	6187	1.5975	0.625977
bll0636	complement(684206..684628)	423	1049380	220	30.64	31.74	220	220	129	38.67	37.84	129	129	1.19219	0.838795
blr0637	685148..685987	840	1049377	2069	145.11	150.32	2069	2069	1914	288.9	282.72	1914	1914	1.88079	0.531692
blr0638	685996..686604	609	1049378	589	56.98	59.03	589	589	598	124.5	121.84	598	598	2.06404	0.484488
coaE	686628..687227	600	1049371	806	79.14	81.98	806	806	478	101.01	98.85	478	478	1.20578	0.829337
dnaQ	687254..687973	720	1049372	1992	162.99	168.85	1992	1992	889	156.55	153.2	889	889	0.907314	1.10215
secB	complement(687982..688467)	486	1049386	1534	185.95	192.63	1534	1534	779	203.23	198.88	779	779	1.03245	0.968574
blr0642	688883..689590	708	1049366	2005	166.84	172.83	2005	2005	796	142.55	139.5	796	796	0.807152	1.23892
blr0643	689637..691121	1485	1049405	2543	100.89	104.51	2543	2543	1453	124.06	121.41	1453	1453	1.16171	0.860802
blr0644	691118..691708	591	1053764	535	53.33	55.25	535	535	261	55.99	54.8	261	261	0.991855	1.00821
bll0645	complement(691853..692977)	1125	1049397	419	21.94	22.73	419	419	134	15.1	14.78	134	134	0.650242	1.53789
hslU	complement(693203..694507)	1305	1049356	2826	127.58	132.16	2826	2826	638	61.99	60.66	638	638	0.458989	2.1787
bll0647	complement(694560..695177)	618	1049358	228	21.73	22.52	228	228	87	17.85	17.47	87	87	0.775755	1.28907
bll0648	complement(695174..695659)	486	1049346	233	28.24	29.26	233	233	133	34.7	33.96	133	133	1.16063	0.861602
hslV	complement(695841..696401)	561	1049357	889	93.36	96.71	889	889	230	51.98	50.87	230	230	0.526006	1.90112
hisB	696643..697236	594	1049345	797	79.05	81.89	797	797	568	121.24	118.65	568	568	1.44889	0.690181
blr0651	697301..697831	531	1049183	795	88.2	91.37	795	795	291	69.48	68	291	291	0.744227	1.34368
hisH	697828..698478	651	1049354	533	48.23	49.97	533	533	187	36.42	35.64	187	187	0.713228	1.40208
hisA	698475..699212	738	1049344	666	53.16	55.08	666	666	294	50.51	49.43	294	294	0.897422	1.1143
hisF	699223..699996	774	1049369	1093	83.19	86.18	1093	1093	562	92.06	90.09	562	562	1.04537	0.956599
hisE	700086..700406	321	1049321	648	118.93	123.2	648	648	297	117.31	114.8	297	297	0.931818	1.07317
panK	700403..701389	987	1049340	1973	117.77	122	1973	1973	1081	138.86	135.9	1081	1081	1.11393	0.897719
bll0657	complement(701520..702623)	1104	1049302	885	47.23	48.92	885	885	443	50.88	49.79	443	443	1.01778	0.982527
bll0658	complement(702691..703329)	639	1049325	351	32.36	33.52	351	351	221	43.85	42.91	221	221	1.28013	0.78117
bll0659	complement(703424..705655)	2232	1049350	1542	40.7	42.16	1542	1542	1027	58.34	57.09	1027	1027	1.35413	0.738483
bll0660	complement(705857..706324)	468	1049307	536	67.47	69.9	536	536	408	110.53	108.17	408	408	1.5475	0.646205
bll0661	complement(706422..707960)	1539	1049331	851	32.58	33.75	851	851	571	47.04	46.04	571	571	1.36415	0.733058
bsr0662	708186..708431	246	1049322	254	60.83	63.01	254	254	372	191.73	187.63	372	372	2.97778	0.33582
blr0663	708510..709286	777	1049104	1315	99.7	103.29	1315	1315	1116	182.1	178.21	1116	1116	1.72534	0.579597
ctpF_1	complement(709336..710625)	1290	1049330	2113	96.5	99.97	2113	2113	1787	175.64	171.88	1787	1787	1.71932	0.581627
pilV	complement(710622..711356)	735	1049900	1145	91.78	95.07	1145	1145	954	164.57	161.05	954	954	1.69401	0.590314
bll0666	complement(711413..712930)	1518	1049306	2884	111.93	115.95	2884	2884	2491	208.06	203.61	2491	2491	1.75602	0.569471
ctpC_1	complement(712941..713753)	813	1049309	1326	96.09	99.54	1326	1326	1376	214.59	210	1376	1376	2.1097	0.474
gshB	complement(714107..715051)	945	1049304	1731	107.91	111.79	1731	1731	392	52.59	51.47	392	392	0.460417	2.17194
bll0669	complement(715062..715463)	402	1054457	166	24.33	25.2	166	166	39	12.3	12.04	39	39	0.477778	2.09302
bll0670	complement(715450..716400)	951	1049288	520	32.21	33.37	520	520	214	28.53	27.92	214	214	0.83668	1.1952
blr0671	716714..717988	1275	1049319	1801	83.22	86.21	1801	1801	770	76.57	74.93	770	770	0.869157	1.15054
hemN_1	complement(718141..719262)	1122	1049281	1158	60.8	62.99	1158	1158	461	52.09	50.98	461	461	0.809335	1.23558
bll0673	complement(719282..719917)	636	1049315	332	30.75	31.86	332	332	149	29.7	29.07	149	149	0.912429	1.09598
rph	complement(719929..720642)	714	1049284	287	23.68	24.53	287	287	131	23.26	22.77	131	131	0.928251	1.07729
hrcA	720817..721905	1089	1049283	1194	64.59	66.91	1194	1194	378	44.01	43.07	378	378	0.6437	1.55352
grpE	722003..722608	606	1049280	1111	108.01	111.89	1111	1111	315	65.9	64.5	315	315	0.576459	1.73473
pncA_1	complement(722742..723464)	723	1049268	715	58.26	60.35	715	715	245	42.96	42.05	245	245	0.696769	1.4352
bll0679	complement(723729..724676)	948	1049293	1857	115.4	119.55	1857	1857	485	64.87	63.48	485	485	0.530991	1.88327
dnaK	725067..726968	1902	1049096	18927	586.24	607.31	18927	18927	5029	335.24	328.07	5029	5029	0.540202	1.85116
dnaJ_2	727214..728347	1134	1049300	4456	231.49	239.81	4456	4456	1396	156.08	152.75	1396	1396	0.636963	1.56995
pmtA_1	728435..729034	600	1049273	2409	236.53	245.03	2409	2409	1266	267.52	261.81	1266	1266	1.06848	0.935908
blr0682	729092..729670	579	1049292	319	32.46	33.62	319	319	84	18.39	18	84	84	0.535396	1.86778
pyrF	729677..730390	714	1049301	727	59.99	62.14	727	727	144	25.57	25.02	144	144	0.402639	2.48361
blr0684	730510..730821	312	1049270	468	88.37	91.54	468	468	176	71.52	69.99	176	176	0.764584	1.3079
dapB	730903..731790	888	1049266	745	49.43	51.2	745	745	318	45.4	44.43	318	318	0.867773	1.15237
blr0686	731818..732441	624	1049264	798	75.34	78.05	798	798	253	51.41	50.31	253	253	0.644587	1.55138
bll0687	complement(732558..733454)	897	1049256	788	51.75	53.61	788	788	330	46.64	45.65	330	330	0.85152	1.17437
bll0688	complement(733510..734043)	534	1049274	629	69.39	71.89	629	629	293	69.57	68.08	293	293	0.947002	1.05596
blr0689	734036..734818	783	1054590	236	17.76	18.39	236	236	89	14.41	14.1	89	89	0.766721	1.30426
blr0690	734850..736097	1248	1049278	371	17.51	18.14	371	371	123	12.5	12.23	123	123	0.674201	1.48324
blr0691	736084..737712	1629	1049240	1049	37.94	39.3	1049	1049	304	23.66	23.16	304	304	0.589313	1.69689
bll0692	complement(737721..738461)	741	1049269	1132	90	93.23	1132	1132	194	33.19	32.48	194	194	0.348386	2.87038
bll0693	complement(738549..739763)	1215	1049242	400	19.4	20.09	400	400	165	17.22	16.85	165	165	0.838726	1.19228
blr0694	740099..741304	1206	1049249	835	40.79	42.26	835	835	144	15.14	14.82	144	144	0.350686	2.85155
bll0695	complement(741449..742894)	1446	1049243	844	34.39	35.62	844	844	150	13.15	12.87	150	150	0.361314	2.76768
bll0696	complement(743190..744122)	933	1049250	781	49.31	51.09	781	781	312	42.4	41.49	312	312	0.812096	1.23138
blr0697	744229..745404	1176	1049262	610	30.56	31.66	610	610	151	16.28	15.93	151	151	0.503159	1.98745
blr0698	745401..746348	948	1054600	499	31.01	32.12	499	499	156	20.86	20.42	156	156	0.635741	1.57297
nikR	complement(746528..746974)	447	1049241	229	30.18	31.27	229	229	69	19.57	19.15	69	69	0.612408	1.6329
bll0700	complement(747183..749654)	2472	1050346	1591	37.92	39.28	1591	1591	376	19.28	18.87	376	376	0.480397	2.08161
bsr0701	749723..749998	276	1054484	708	151.12	156.55	708	708	178	81.77	80.02	178	178	0.511147	1.95639
bll0702	complement(750178..751161)	984	1049248	2676	160.21	165.97	2676	2676	989	127.43	124.71	989	989	0.751401	1.33085
blr0703	751354..752742	1389	1049207	1107	46.95	48.64	1107	1107	533	48.65	47.61	533	533	0.978824	1.02163
bll0704	complement(752910..753680)	771	1049224	483	36.91	38.23	483	483	189	31.08	30.42	189	189	0.79571	1.25674
pheT	complement(753734..756142)	2409	1049296	3354	82.02	84.97	3354	3354	1357	71.42	69.89	1357	1357	0.822526	1.21577
pheS	complement(756139..757221)	1083	1049230	680	36.99	38.32	680	680	252	29.5	28.87	252	252	0.753392	1.32733
rplT	complement(757818..758177)	360	1049214	1761	288.18	298.54	1761	1761	1110	390.93	382.58	1110	1110	1.2815	0.780334
rpmI	complement(758258..758458)	201	1049212	630	184.65	191.29	630	630	419	264.3	258.65	419	419	1.35214	0.739571
blr0709	758651..759139	489	1049228	239	28.79	29.83	239	239	165	42.78	41.87	165	165	1.40362	0.712443
infC	complement(759202..759741)	540	1049198	10530	1148.79	1190.08	10530	10530	7504	1761.89	1724.24	7504	7504	1.44884	0.690206
blr0711	759991..760803	813	1051062	459	33.26	34.46	459	459	228	35.56	34.8	228	228	1.00987	0.99023
blr0712	760944..761426	483	1049231	201	24.52	25.4	201	201	67	17.59	17.21	67	67	0.677559	1.47589
bll0713	complement(761574..762536)	963	1049229	516	31.57	32.7	516	516	255	33.57	32.86	255	255	1.00489	0.995131
bll0714	complement(762543..763721)	1179	1049178	738	36.88	38.2	738	738	288	30.97	30.31	288	288	0.793455	1.26031
bll0715	complement(763670..764362)	693	1049190	1858	157.95	163.63	1858	1858	778	142.34	139.3	778	778	0.851311	1.17466
uppP	764532..765338	807	1049194	998	72.86	75.47	998	998	323	50.75	49.66	323	323	0.65801	1.51973
bll0717	complement(765559..766524)	966	1049201	905	55.19	57.18	905	905	346	45.41	44.44	346	346	0.777195	1.28668
Bjat07	766675..766761	87	3163221	950	643.3	666.42	950	950	168	244.83	239.6	168	168	0.359533	2.78139
bll0718	complement(766848..768119)	1272	1049160	1363	63.13	65.4	1363	1363	267	26.61	26.04	267	267	0.398165	2.51152
blr0719	768465..769079	615	1049191	378	36.21	37.51	378	378	88	18.14	17.75	88	88	0.473207	2.11324
blr0720	769224..769958	735	1051949	862	69.09	71.58	862	862	306	52.79	51.66	306	306	0.72171	1.3856
blr0721	769955..770674	720	1047379	968	79.2	82.05	968	968	315	55.47	54.28	315	315	0.661548	1.51161
blr0722	770896..771894	999	1049211	1274	75.13	77.83	1274	1274	548	69.55	68.06	548	548	0.87447	1.14355
rpoN2	771986..773599	1614	1054195	3658	133.52	138.32	3658	3658	2236	175.65	171.9	2236	2236	1.24277	0.804654
blr0724	773756..774367	612	1047637	984	94.72	98.13	984	984	580	120.16	117.59	580	580	1.19831	0.83451
ptsN	774590..775051	462	1049172	568	72.43	75.03	568	568	294	80.68	78.96	294	294	1.05238	0.950228
bll0726	complement(775081..775587)	507	1049175	189	21.96	22.75	189	189	67	16.76	16.4	67	67	0.720879	1.3872
blr0727	775792..776904	1113	1049166	769	40.7	42.17	769	769	196	22.33	21.85	196	196	0.518141	1.92998
bsl0728	complement(777037..777309)	273	1049167	4161	897.93	930.2	4161	4161	3373	1566.51	1533.03	3373	3373	1.64806	0.606772
hspH_1	complement(777361..777786)	426	1049155	3722	514.72	533.22	3722	3722	1253	372.92	364.95	1253	1253	0.684427	1.46108
ugpC	complement(778085..779170)	1086	1054472	379	20.56	21.3	379	379	186	21.72	21.25	186	186	0.997653	1.00235
bll0731	complement(779191..780039)	849	1049128	468	32.47	33.64	468	468	141	21.06	20.61	141	141	0.612663	1.63222
bll0732	complement(780039..780920)	882	1049159	488	32.6	33.77	488	488	141	20.27	19.84	141	141	0.587504	1.70212
bll0733	complement(780970..782286)	1317	1053310	888	39.72	41.15	888	888	335	32.25	31.56	335	335	0.76695	1.30387
bll0734	complement(782659..783861)	1203	1049149	486	23.8	24.66	486	486	109	11.49	11.24	109	109	0.455799	2.19395
bll0735	complement(784040..784465)	426	1047241	351	48.54	50.29	351	351	121	36.01	35.24	121	121	0.700736	1.42707
blr0736	784486..785079	594	1049127	154	15.27	15.82	154	154	62	13.23	12.95	62	62	0.818584	1.22162
Bjat08	complement(785149..785224)	76	3163214	5	3.88	4.02	5	5	0	0	0	0	0	0
bll0737	complement(785324..785734)	411	1054202	1326	190.07	196.9	1326	1326	362	111.67	109.29	362	362	0.555053	1.80163
aroA	785824..787233	1410	1049147	785	32.8	33.98	785	785	354	31.83	31.15	354	354	0.916716	1.09085
cmk	787230..787868	639	1049140	474	43.7	45.27	474	474	178	35.32	34.56	178	178	0.763419	1.3099
rpsA	788093..789841	1749	1049143	9861	332.15	344.09	9861	9861	7823	567.1	554.98	7823	7823	1.61289	0.620004
blr0741	790217..791197	981	1049110	2383	143.11	148.25	2383	2383	939	121.36	118.77	939	939	0.801147	1.24821
ihfB	791369..791674	306	1049197	2230	429.33	444.76	2230	2230	1158	479.81	469.55	1158	1158	1.05574	0.947205
blr0743	791746..792138	393	1049182	380	56.96	59.01	380	380	187	60.33	59.04	187	187	1.00051	0.999492
trpF	792205..792876	672	1047874	513	44.97	46.59	513	513	204	38.49	37.67	204	204	0.808543	1.23679
trpB	792873..794090	1218	1049136	1255	60.7	62.88	1255	1255	444	46.22	45.23	444	444	0.719307	1.39023
trpA	794087..794923	837	1049740	1492	105.01	108.79	1492	1492	567	85.89	84.05	567	567	0.772589	1.29435
accD	795036..795977	942	1049777	2908	181.87	188.4	2908	2908	891	119.92	117.36	891	891	0.62293	1.60532
folC	795974..797317	1344	1051686	1383	60.62	62.8	1383	1383	688	64.9	63.52	688	688	1.01146	0.988665
blr0749	797452..798198	747	1051104	155	12.22	12.66	155	155	93	15.78	15.45	93	93	1.22038	0.819417
blr0750	798285..798725	441	1047599	216	28.86	29.89	216	216	88	25.3	24.76	88	88	0.828371	1.20719
trxA_2	complement(798800..799120)	321	1049512	3573	655.75	679.31	3573	3573	1279	505.18	494.38	1279	1279	0.727768	1.37406
bll0752	complement(799188..802730)	3543	1049721	3156	52.48	54.36	3156	3156	1239	44.34	43.39	1239	1239	0.798197	1.25282
bll0753	complement(802691..805837)	3147	1049697	2869	53.71	55.64	2869	2869	727	29.29	28.66	727	727	0.515097	1.94138
galF	complement(806148..806870)	723	1047758	2042	166.39	172.37	2042	2042	980	171.86	168.18	980	980	0.975692	1.02491
bll0755	complement(807064..807381)	318	1049370	481	89.11	92.31	481	481	353	140.74	137.74	353	353	1.49215	0.670176
bll0756	complement(807469..809025)	1557	1048939	2004	75.83	78.55	2004	2004	680	55.37	54.19	680	680	0.689879	1.44953
bdfA	complement(809022..811610)	2589	1049388	3083	70.15	72.67	3083	3083	1119	54.8	53.63	1119	1119	0.737994	1.35503
dut	complement(811903..812361)	459	1049768	319	40.94	42.42	319	319	130	35.91	35.14	130	130	0.828383	1.20717
dfp	complement(812358..813809)	1452	1054286	1314	53.31	55.23	1314	1314	599	52.3	51.19	599	599	0.926851	1.07892
aarF	complement(813866..815440)	1575	1050904	1898	70.99	73.55	1898	1898	801	64.48	63.1	801	801	0.85792	1.16561
ubiE_1	complement(815437..816198)	762	1049429	1639	126.72	131.27	1639	1639	790	131.45	128.64	790	790	0.979965	1.02044
blr0762	816280..817161	882	1050607	393	26.25	27.19	393	393	121	17.39	17.02	121	121	0.625965	1.59753
bll0763	complement(817333..818076)	744	1054308	230	18.21	18.87	230	230	213	36.3	35.52	213	213	1.88235	0.53125
bll0764	complement(818323..819729)	1407	1054320	848	35.51	36.78	848	848	314	28.3	27.69	314	314	0.752855	1.32828
moeB_1	819942..820745	804	1051447	455	33.34	34.54	455	455	105	16.56	16.2	105	105	0.469021	2.1321
bll0766	complement(820853..821854)	1002	1051690	1000	58.79	60.91	1000	1000	523	66.18	64.76	523	523	1.06321	0.94055
blr0767	822185..822715	531	1048901	1973	218.9	226.76	1973	1973	1109	264.8	259.14	1109	1109	1.14279	0.875048
irr	complement(822872..823363)	492	1049731	6804	814.72	844	6804	6804	4695	1209.9	1184.04	4695	4695	1.40289	0.712814
fabA_1	823714..824235	522	1048953	561	63.31	65.59	561	561	217	52.71	51.58	217	217	0.7864	1.27162
fabB	824276..825499	1224	1050564	3445	165.81	171.77	3445	3445	864	89.5	87.59	864	864	0.509926	1.96107
fabI_1	825635..826432	798	1051947	1571	115.98	120.15	1571	1571	374	59.42	58.15	374	374	0.483978	2.06621
blr0772	826526..828562	2037	1051425	655	18.94	19.62	655	655	199	12.39	12.12	199	199	0.617737	1.61881
bll0773	complement(828627..829223)	597	1050572	363	35.82	37.11	363	363	227	48.21	47.18	227	227	1.27136	0.786562
bll0774	complement(829339..830229)	891	1052505	1177	77.82	80.62	1177	1177	775	110.28	107.92	775	775	1.33863	0.747035
bll0775	complement(830290..831129)	840	1052573	1809	126.87	131.43	1809	1809	1184	178.71	174.89	1184	1184	1.33067	0.751501
bll0776	complement(831212..831673)	462	1052310	137	17.47	18.1	137	137	82	22.5	22.02	82	82	1.21657	0.82198
bll0777	complement(831680..832606)	927	1050199	1514	96.22	99.68	1514	1514	758	103.67	101.46	758	758	1.01786	0.982456
blr0778	832547..834886	2340	1049955	6191	155.87	161.47	6191	6191	5454	295.51	289.2	5454	5454	1.79104	0.558333
pnpA	complement(835059..837221)	2163	1048800	11452	311.91	323.12	11452	11452	10858	636.46	622.86	10858	10858	1.92764	0.518768
rpsO	complement(837684..837953)	270	1050616	2940	641.49	664.55	2940	2940	2240	1051.87	1029.39	2240	2240	1.549	0.645577
truB	complement(837956..838993)	1038	1050569	4861	275.89	285.81	4861	4861	3164	386.47	378.21	3164	3164	1.32329	0.755691
rbfA	complement(839071..839505)	435	1049730	1478	200.17	207.36	1478	1478	843	245.71	240.46	843	843	1.15963	0.862347
infB	complement(839659..842367)	2709	1053109	10413	226.45	234.59	10413	10413	5750	269.11	263.36	5750	5750	1.12264	0.890758
bll0784	complement(842439..843122)	684	1050197	2312	199.13	206.29	2312	2312	1413	261.92	256.32	1413	1413	1.24252	0.804814
nusA	complement(843146..844756)	1611	1054021	5693	208.19	215.67	5693	5693	3558	280.02	274.04	3558	3558	1.27064	0.787002
bll0786	complement(844759..845514)	756	1053205	2039	158.89	164.6	2039	2039	1187	199.07	194.82	1187	1187	1.1836	0.844882
blr0787	845876..846958	1083	1053196	1295	70.44	72.98	1295	1295	922	107.94	105.63	922	922	1.44738	0.690902
trmB	complement(847052..847762)	711	1051109	331	27.43	28.41	331	331	187	33.35	32.63	187	187	1.14854	0.870671
bll0789	complement(847759..848916)	1158	1052318	535	27.22	28.2	535	535	168	18.39	18	168	168	0.638298	1.56667
bll0790	complement(849003..849416)	414	1051140	1151	163.79	169.67	1151	1151	341	104.43	102.2	341	341	0.602346	1.66018
lnt	complement(849637..851250)	1614	1050256	1094	39.93	41.37	1094	1094	599	47.05	46.05	599	599	1.11313	0.898371
bll0792	complement(851247..852392)	1146	1053489	1405	72.23	74.82	1405	1405	732	80.99	79.25	732	732	1.05921	0.944101
bll0793	complement(852367..852918)	552	1054237	660	70.44	72.97	660	660	383	87.97	86.09	383	383	1.1798	0.847601
phoH	complement(852939..853934)	996	1052339	2091	123.68	128.13	2091	2091	955	121.57	118.97	955	955	0.92851	1.07699
bll0795	complement(853999..855396)	1398	1052012	3376	142.27	147.38	3376	3376	1436	130.23	127.45	1436	1436	0.864771	1.15638
bll0796	complement(855588..856268)	681	1050454	600	51.91	53.77	600	600	184	34.26	33.52	184	184	0.623396	1.60412
fur	complement(856269..856724)	456	1050450	658	85.01	88.06	658	658	204	56.72	55.51	204	204	0.630366	1.58638
bll0798	complement(856763..857248)	486	1050751	185	22.43	23.23	185	185	59	15.39	15.06	59	59	0.6483	1.5425
bll0799	complement(857245..857940)	696	1051463	472	39.95	41.39	472	472	251	45.72	44.75	251	251	1.08118	0.924916
bll0800	complement(858140..858709)	570	1051440	1609	166.3	172.28	1609	1609	613	136.35	133.44	613	613	0.774553	1.29107
bll0801	complement(858948..859481)	534	1051663	357	39.39	40.8	357	357	169	40.13	39.27	169	169	0.9625	1.03896
trpS	complement(859551..860603)	1053	1048862	1385	77.49	80.27	1385	1385	373	44.91	43.95	373	373	0.547527	1.82639
bll0803	complement(860696..862228)	1533	1047367	275	10.57	10.95	275	275	84	6.95	6.8	84	84	0.621005	1.61029
blr0804	862354..863355	1002	1051381	1512	88.9	92.09	1512	1512	503	63.65	62.29	503	503	0.676404	1.47841
bll0805	complement(863521..864870)	1350	1052420	4096	178.74	185.17	4096	4096	830	77.95	76.29	830	830	0.412	2.42719
blr0806	865062..865382	321	1054105	274	50.29	52.09	274	274	61	24.09	23.58	61	61	0.452678	2.20908
blr0807	865572..867065	1494	1049575	2230	87.94	91.1	2230	2230	405	34.37	33.64	405	405	0.369265	2.70809
bsl0808	complement(867117..867392)	276	1048977	105	22.41	23.22	105	105	78	35.83	35.07	78	78	1.51034	0.662104
bll0809	complement(867585..867908)	324	1048543	101	18.36	19.02	101	101	61	23.87	23.36	61	61	1.22818	0.814212
bsl0810	complement(867925..868212)	288	1052166	146	29.87	30.94	146	146	77	33.9	33.17	77	77	1.07207	0.932771
bll0811	complement(868360..870576)	2217	1051138	510	13.55	14.04	510	510	147	8.41	8.23	147	147	0.586182	1.70595
hemH_1	complement(870860..871774)	915	1051356	983	63.29	65.57	983	983	339	46.97	45.97	339	339	0.701083	1.42637
bll0813	complement(871868..872785)	918	1051143	1169	75.02	77.72	1169	1169	425	58.7	57.44	425	425	0.739063	1.35306
blr0814	873077..874138	1062	1048842	442	24.52	25.4	442	442	161	19.22	18.81	161	161	0.740551	1.35035
blr0815	874455..875882	1428	1051134	301	12.42	12.86	301	301	80	7.1	6.95	80	80	0.540435	1.85036
bll0816	complement(876059..877429)	1371	1050403	1048	45.03	46.65	1048	1048	296	27.37	26.79	296	296	0.574277	1.74132
blr0817	877553..878668	1116	1051380	356	18.79	19.47	356	356	97	11.02	10.78	97	97	0.553672	1.80612
bll0818	complement(878682..879329)	648	1049969	475	43.18	44.74	475	475	338	66.13	64.72	338	338	1.44658	0.691286
bll0819	complement(879472..880122)	651	1048783	557	50.41	52.22	557	557	257	50.05	48.98	257	257	0.937955	1.06615
bll0820	complement(880119..880607)	489	1049968	574	69.15	71.64	574	574	173	44.86	43.9	173	173	0.612786	1.63189
bll0821	complement(880604..882004)	1401	1051821	718	30.19	31.28	718	718	230	20.81	20.37	230	230	0.651215	1.53559
murA	complement(882225..883520)	1296	1051136	1195	54.32	56.27	1195	1195	524	51.26	50.17	524	524	0.891594	1.12159
gyrB_1	complement(883814..886249)	2436	1047796	5782	139.83	144.86	5782	5782	2243	116.74	114.25	2243	2243	0.788693	1.26792
bll0824	complement(886531..887214)	684	1048837	402	34.62	35.87	402	402	61	11.31	11.07	61	61	0.308614	3.24029
bll0825	complement(887355..889511)	2157	1051139	930	25.4	26.31	930	930	143	8.41	8.23	143	143	0.312809	3.19684
bll0826	complement(889630..890400)	771	1052425	186	14.21	14.72	186	186	33	5.43	5.31	33	33	0.360734	2.77213
recF	complement(890486..891622)	1137	1047346	280	14.51	15.03	280	280	121	13.49	13.2	121	121	0.878244	1.13864
bll0828	complement(891714..892079)	366	1048912	441	70.98	73.54	441	441	126	43.65	42.72	126	126	0.580908	1.72144
dnaN	complement(892207..893325)	1119	1050625	1681	88.5	91.68	1681	1681	629	71.27	69.75	629	629	0.760798	1.31441
dnaA	complement(893712..895124)	1413	1048791	6748	281.35	291.46	6748	6748	1744	156.49	153.14	1744	1744	0.525424	1.90323
bll0831	complement(895322..895693)	372	1048801	15476	2450.89	2538.97	15476	15476	5447	1856.49	1816.82	5447	5447	0.715574	1.39748
rpsT	complement(896406..896672)	267	1052499	1092	240.95	249.61	1092	1092	654	310.56	303.92	654	654	1.21758	0.821302
blr0833	897034..897351	318	1049973	201	37.24	38.58	201	201	104	41.47	40.58	104	104	1.05184	0.950715
msrA_1	897496..898152	657	1049129	1030	92.36	95.68	1030	1030	436	84.14	82.34	436	436	0.860577	1.16201
blr0835	898272..899207	936	1048796	1796	113.04	117.1	1796	1796	1138	154.15	150.86	1138	1138	1.2883	0.776216
bll0836	complement(899351..899833)	483	1048839	68	8.29	8.59	68	68	38	9.98	9.76	38	38	1.1362	0.880123
bll0837	complement(900049..900720)	672	1047987	265	23.23	24.07	265	265	74	13.96	13.66	74	74	0.567511	1.76208
bll0838	complement(900881..901222)	342	1050567	181	31.18	32.3	181	181	69	25.58	25.03	69	69	0.774923	1.29045
bll0839	complement(901248..902012)	765	1049112	114	8.78	9.09	114	114	36	5.97	5.84	36	36	0.642464	1.55651
blr0840	902134..902823	690	1048816	397	33.9	35.11	397	397	82	15.07	14.75	82	82	0.420108	2.38034
blr0841	902820..905111	2292	1052999	1711	43.98	45.56	1711	1711	423	23.4	22.9	423	423	0.502634	1.98952
blr0842	905511..906605	1095	1050554	919	49.44	51.22	919	919	1067	123.55	120.91	1067	1067	2.3606	0.423621
bll0843	complement(906721..908301)	1581	1054062	541	20.16	20.88	541	541	259	20.77	20.33	259	259	0.973659	1.02705
bll0844	complement(908520..908930)	411	1050743	135	19.35	20.05	135	135	54	16.66	16.3	54	54	0.812968	1.23006
blr0845	909057..910031	975	1048960	3858	233.11	241.49	3858	3858	1330	172.95	169.26	1330	1330	0.700899	1.42674
blr0846	910878..911417	540	1048793	226	24.66	25.54	226	226	114	26.77	26.19	114	114	1.02545	0.975181
blr0847	911441..911761	321	1048835	81	14.87	15.4	81	81	36	14.22	13.92	36	36	0.903896	1.10632
blr0848	911783..912520	738	1049135	237	18.92	19.6	237	237	89	15.29	14.96	89	89	0.763265	1.31016
bll0849	complement(912694..913944)	1251	1053024	285	13.42	13.9	285	285	140	14.19	13.89	140	140	0.999281	1.00072
blr0850	913859..914749	891	1048833	1561	103.21	106.92	1561	1561	560	79.69	77.98	560	560	0.72933	1.37112
blr0851	914733..915110	378	1051092	273	42.55	44.08	273	273	91	30.52	29.87	91	91	0.677632	1.47573
uppS_1	915141..915881	741	1051672	349	27.75	28.74	349	349	96	16.43	16.07	96	96	0.559151	1.78843
bchE	916013..917539	1527	1050910	159	6.13	6.35	159	159	38	3.16	3.09	38	38	0.486614	2.05502
blr0854	917680..918252	573	1048678	29	2.98	3.09	29	29	14	3.1	3.03	14	14	0.980583	1.0198
blr0855	918340..918825	486	1049119	175	21.21	21.98	175	175	113	29.48	28.85	113	113	1.31256	0.761872
bll0856	complement(918764..919591)	828	1048916	185	13.16	13.64	185	185	114	17.46	17.08	114	114	1.2522	0.798595
blr0857	919685..920485	801	1048802	155	11.4	11.81	155	155	61	9.66	9.45	61	61	0.800169	1.24974
bsr0858	921313..921543	231	1049139	22	5.61	5.81	22	22	5	2.74	2.69	5	5	0.462995	2.15985
bsr0859	921616..921888	273	1052539	16	3.45	3.58	16	16	0	0	0	0	0	0
blr0860	921933..922316	384	1050000	63	9.67	10.01	63	63	21	6.93	6.79	21	21	0.678322	1.47423
dinP	complement(922380..923480)	1101	1050631	349	18.67	19.35	349	349	155	17.85	17.47	155	155	0.902842	1.10761
bsr0862	923694..923903	210	1054298	989	277.45	287.42	989	989	261	157.58	154.21	261	261	0.536532	1.86382
Bjat09	complement(923931..924007)	77	3163220	5	3.83	3.96	5	5	4	6.59	6.45	4	4	1.62879	0.613953
bll0863	complement(924210..924908)	699	1053215	1476	124.4	128.87	1476	1476	570	103.39	101.18	570	570	0.785132	1.27367
blr0864	925140..928361	3222	1050213	2191	40.06	41.5	2191	2191	830	32.66	31.96	830	830	0.77012	1.2985
blr0865	928365..932270	3906	1050829	7055	106.41	110.23	7055	7055	2988	96.99	94.92	2988	2988	0.861109	1.16129
blr0866	932292..935867	3576	1051702	2731	44.99	46.61	2731	2731	1192	42.26	41.36	1192	1192	0.887363	1.12693
blr0867	935867..937714	1848	1054217	1923	61.3	63.51	1923	1923	943	64.7	63.32	943	943	0.997008	1.003
blr0868	938644..939456	813	1049320	634	45.94	47.59	634	634	318	49.59	48.53	318	318	1.01975	0.980631
bll0869	complement(940290..940670)	381	1050210	294	45.46	47.09	294	294	145	48.25	47.22	145	145	1.00276	0.997247
bll0870	complement(940715..941704)	990	1048907	235	13.98	14.49	235	235	53	6.79	6.64	53	53	0.458247	2.18223
blr0871	942084..944651	2568	1048850	8782	201.47	208.71	8782	8782	3990	197	192.79	3990	3990	0.923722	1.08258
blr0872	944841..945878	1038	1050057	3617	205.29	212.66	3617	3617	1942	237.21	232.14	1942	1942	1.0916	0.916085
bll0873	complement(946525..947415)	891	1050044	754	49.85	51.65	754	754	364	51.8	50.69	364	364	0.981413	1.01894
parB_2	complement(947412..948326)	915	1049154	942	60.65	62.83	942	942	530	73.44	71.87	530	530	1.14388	0.874217
bll0875	complement(948323..949891)	1569	1049153	1171	43.97	45.55	1171	1171	776	62.71	61.37	776	776	1.34731	0.742219
blr0876	949960..950331	372	1048533	148	23.44	24.28	148	148	59	20.11	19.68	59	59	0.810544	1.23374
blr0877	950518..951192	675	1054153	1638	142.96	148.1	1638	1638	834	156.65	153.31	834	834	1.03518	0.966017
bll0878	complement(951356..951685)	330	1049048	442	78.91	81.74	442	442	217	83.37	81.59	217	217	0.998165	1.00184
bsl0879	complement(952028..952258)	231	1048529	297	75.74	78.47	297	297	182	99.89	97.76	182	182	1.24583	0.80268
bll0880	complement(952296..953234)	939	1049282	1396	87.58	90.73	1396	1396	585	78.99	77.3	585	585	0.851978	1.17374
bll0881	complement(953391..954314)	924	1050177	2926	186.56	193.26	2926	2926	1830	251.11	245.74	1830	1830	1.27155	0.786441
bll0882	complement(954861..957992)	3132	1048799	2985	56.15	58.17	2985	2985	1785	72.26	70.72	1785	1785	1.21575	0.82254
bll0883	complement(958145..959266)	1122	1048818	231	12.13	12.56	231	231	113	12.77	12.5	113	113	0.995223	1.0048
bll0884	complement(959227..960237)	1011	1048823	182	10.61	10.99	182	182	73	9.15	8.96	73	73	0.815287	1.22656
bll0885	complement(960234..960956)	723	1048885	114	9.29	9.62	114	114	35	6.14	6.01	35	35	0.62474	1.60067
bll0886	complement(960953..961717)	765	1048524	102	7.86	8.14	102	102	52	8.62	8.43	52	52	1.03563	0.965599
bll0887	complement(961896..963140)	1245	1049206	550	26.03	26.96	550	550	219	22.3	21.83	219	219	0.809718	1.235
bll0888	complement(963192..965240)	2049	1050042	240	6.9	7.15	240	240	92	5.69	5.57	92	92	0.779021	1.28366
bll0889	complement(965354..966703)	1350	1050062	175	7.64	7.91	175	175	63	5.92	5.79	63	63	0.731985	1.36615
bll0890	complement(966860..968302)	1443	1048525	782	31.93	33.07	782	782	340	29.87	29.24	340	340	0.884185	1.13098
bll0891	complement(968564..970306)	1743	1048975	5265	177.95	184.35	5265	5265	2594	188.69	184.66	2594	2594	1.00168	0.998321
bll0892	complement(970496..971467)	972	1054171	1210	73.34	75.97	1210	1210	483	63	61.66	483	483	0.811636	1.23208
blr0893	971647..972486	840	1049925	763	53.51	55.44	763	763	308	46.49	45.5	308	308	0.820707	1.21846
bll0894	complement(972593..974053)	1461	1048806	1296	52.26	54.14	1296	1296	573	49.73	48.66	573	573	0.898781	1.11262
bll0895	complement(974112..975347)	1236	1049901	478	22.78	23.6	478	478	152	15.59	15.26	152	152	0.64661	1.54653
bll0896	complement(975698..976201)	504	1051039	78	9.12	9.45	78	78	30	7.55	7.39	30	30	0.782011	1.27876
bll0897	complement(976158..976562)	405	1047879	36	5.24	5.42	36	36	12	3.76	3.68	12	12	0.678967	1.47283
blr0898	976722..978134	1413	1049912	296	12.34	12.78	296	296	59	5.29	5.18	59	59	0.405321	2.46718
blr0899	978231..979442	1212	1047868	649	31.55	32.68	649	649	874	91.43	89.48	874	874	2.73807	0.365221
bll0900	complement(979536..980228)	693	1048479	572	48.63	50.37	572	572	371	67.88	66.43	371	371	1.31884	0.758242
aglA	980400..981863	1464	1047875	451	18.15	18.8	451	451	112	9.7	9.49	112	112	0.504787	1.98103
bll0902	complement(982050..983747)	1698	1049834	465	16.13	16.71	465	465	150	11.2	10.96	150	150	0.655895	1.52464
blr0903	984008..984499	492	1048822	496	59.39	61.53	496	496	164	42.26	41.36	164	164	0.672192	1.48767
regR	complement(984614..985198)	585	1048523	10049	1011.99	1048.36	10049	10049	2988	647.59	633.76	2988	2988	0.604525	1.65419
regS	complement(985272..986594)	1323	1049886	491	21.86	22.65	491	491	163	15.62	15.29	163	163	0.675055	1.48136
nodI_1	986536..987504	969	1049909	365	22.19	22.99	365	365	185	24.21	23.69	185	185	1.03045	0.970452
blr0907	987743..988561	819	1049905	226	16.26	16.84	226	226	94	14.55	14.24	94	94	0.845606	1.18258
blr0908	988684..990012	1329	1049893	2816	124.83	129.32	2816	2816	5808	554.09	542.25	5808	5808	4.19309	0.238488
blr0909	990334..991173	840	1049885	1257	88.16	91.33	1257	1257	753	113.66	111.23	753	753	1.21789	0.821091
pbpC	complement(991468..993681)	2214	1049913	3575	95.13	98.55	3575	3575	2142	122.66	120.04	2142	2142	1.21806	0.820976
blr0911	993862..994287	426	1049881	151	20.88	21.63	151	151	69	20.54	20.1	69	69	0.929265	1.07612
bll0912	complement(994450..995742)	1293	1047871	1858	84.66	87.7	1858	1858	1198	117.47	114.96	1198	1198	1.31083	0.762874
bll0913	complement(995854..997080)	1227	1047867	1687	81	83.91	1687	1687	380	39.27	38.43	380	380	0.457991	2.18345
bll0914	complement(997271..997609)	339	1049865	66	11.47	11.88	66	66	35	13.09	12.81	35	35	1.07828	0.9274
ogt	997726..998256	531	1049874	33	3.66	3.79	33	33	24	5.73	5.61	24	24	1.48021	0.675579
glnD	complement(998403..1001396)	2994	1049859	1608	31.64	32.78	1608	1608	579	24.52	24	579	579	0.732154	1.36583
blr0917	1001357..1002481	1125	1049877	96	5.03	5.21	96	96	40	4.51	4.41	40	40	0.846449	1.18141
blr0918	1002581..1003588	1008	1049858	92	5.38	5.57	92	92	34	4.28	4.19	34	34	0.752244	1.32936
blr0919	1003593..1004378	786	1049868	70	5.25	5.44	70	70	19	3.06	3	19	19	0.551471	1.81333
blr0920	1004338..1004943	606	1049883	317	30.82	31.92	317	317	112	23.43	22.93	112	112	0.718358	1.39206
blr0921	1005164..1005973	810	1049887	193	14.04	14.54	193	193	34	5.32	5.21	34	34	0.358322	2.79079
bsr0922	1006108..1006362	255	1049898	240	55.45	57.44	240	240	114	56.68	55.47	114	114	0.965703	1.03551
blr0923	1006335..1008038	1704	1049891	1009	34.88	36.14	1009	1009	585	43.53	42.6	585	585	1.17875	0.848357
mutS	complement(1008155..1010893)	2739	1049823	1834	39.45	40.86	1834	1834	313	14.49	14.18	313	313	0.347039	2.88152
pcaF	1011109..1012317	1209	1049845	814	39.66	41.09	814	814	240	25.17	24.63	240	240	0.599416	1.66829
blr0926	1012413..1013330	918	1049846	399	25.61	26.53	399	399	134	18.51	18.11	134	134	0.682623	1.46494
pcaH_1	1013415..1014161	747	1049829	255	20.11	20.83	255	255	128	21.73	21.26	128	128	1.02064	0.979774
pcaG_1	1014163..1014765	603	1049820	183	17.88	18.52	183	183	50	10.51	10.29	50	50	0.555616	1.79981
blr0929	1015029..1016720	1692	1049863	975	33.95	35.17	975	975	963	72.16	70.62	963	963	2.00796	0.498018
blr0930	1016769..1017860	1092	1051660	242	13.06	13.52	242	242	130	15.09	14.77	130	130	1.09246	0.915369
bll0931	complement(1018038..1019594)	1557	1049869	569	21.53	22.3	569	569	393	32	31.32	393	393	1.40448	0.712005
bll0932	complement(1019599..1020762)	1164	1049862	850	43.02	44.57	850	850	725	78.97	77.28	725	725	1.7339	0.576734
bll0933	complement(1020755..1021237)	483	1049803	1183	144.29	149.48	1183	1183	775	203.44	199.09	775	775	1.33188	0.750816
blr0934	1021394..1021888	495	1049791	445	52.96	54.87	445	445	235	60.19	58.91	235	235	1.07363	0.931421
blr0935	1021923..1022876	954	1049810	485	29.95	31.03	485	485	291	38.67	37.85	291	291	1.21979	0.819815
ispG	1022889..1024172	1284	1049773	2203	101.08	104.71	2203	2203	1040	102.69	100.5	1040	1040	0.959794	1.04189
blr0937	1024278..1025207	930	1053001	481	30.47	31.56	481	481	249	33.95	33.22	249	249	1.0526	0.95003
blr0938	1025393..1026730	1338	1051685	265	11.67	12.09	265	265	144	13.65	13.35	144	144	1.10422	0.905618
blr0939	1026833..1027537	705	1049824	202	16.88	17.49	202	202	66	11.87	11.62	66	66	0.66438	1.50516
bll0940	complement(1027569..1029179)	1611	1051696	470	17.19	17.81	470	470	231	18.18	17.79	231	231	0.998877	1.00112
bla	complement(1029225..1030253)	1029	1051697	891	51.01	52.85	891	891	323	39.8	38.95	323	323	0.736991	1.35687
bll0942	complement(1030295..1030669)	375	1048756	756	118.77	123.04	756	756	248	83.85	82.06	248	248	0.666938	1.49939
blr0943	1030722..1031192	471	1051715	339	42.4	43.93	339	339	179	48.18	47.16	179	179	1.07353	0.93151
blr0944	1031340..1033157	1818	1051712	456	14.78	15.31	456	456	186	12.97	12.69	186	186	0.82887	1.20646
bll0945	complement(1033206..1033892)	687	1048861	315	27.01	27.98	315	315	143	26.39	25.83	143	143	0.923159	1.08324
ispA	complement(1033900..1034823)	924	1048704	509	32.45	33.62	509	509	187	25.66	25.11	187	187	0.746877	1.33891
mtgA	1035024..1035659	636	1051700	365	33.81	35.02	365	365	150	29.9	29.26	150	150	0.835523	1.19686
rpmF	1035828..1036010	183	1051704	1301	418.83	433.88	1301	1301	651	451.03	441.4	651	651	1.01733	0.982963
blr0949	1036088..1036813	726	1054339	958	77.74	80.53	958	958	353	61.65	60.33	353	353	0.749162	1.33483
bsl0950	complement(1037016..1037285)	270	1047857	104	22.69	23.51	104	104	46	21.6	21.14	46	46	0.899192	1.11211
blr0951	1037456..1039192	1737	1048924	1518	51.48	53.34	1518	1518	983	71.75	70.22	983	983	1.31646	0.759613
bll0952	complement(1039235..1040743)	1509	1048687	521	20.34	21.07	521	521	205	17.22	16.86	205	205	0.80019	1.2497
bll0953	complement(1040748..1041242)	495	1051812	76	9.05	9.37	76	76	24	6.15	6.02	24	24	0.642476	1.55648
bll0954	complement(1041421..1042398)	978	1048976	522	31.44	32.57	522	522	154	19.96	19.54	154	154	0.599939	1.66684
bll0955	complement(1042601..1045468)	2868	1048997	1335	27.42	28.41	1335	1335	828	36.6	35.82	828	828	1.26082	0.793132
bll0956	complement(1045821..1046696)	876	1051579	865	58.17	60.26	865	865	663	95.96	93.91	663	663	1.55841	0.641678
bll0957	complement(1046792..1047772)	981	1051747	1110	66.66	69.06	1110	1110	897	115.93	113.45	897	897	1.64277	0.608726
acd_1	complement(1047837..1049054)	1218	1048686	1166	56.4	58.42	1166	1166	1243	129.39	126.63	1243	1243	2.16758	0.461344
bsr0959	1049408..1049680	273	1051577	696	150.19	155.59	696	696	699	324.63	317.7	699	699	2.04191	0.489739
blr0960	1049956..1050831	876	1048928	1049	70.55	73.08	1049	1049	469	67.88	66.43	469	469	0.909004	1.10011
mtnA	1050850..1051956	1107	1050587	813	43.27	44.82	813	813	334	38.25	37.44	334	334	0.835341	1.19712
bll0962	complement(1052064..1052684)	621	1050908	384	36.43	37.74	384	384	172	35.12	34.37	172	172	0.910705	1.09805
blr0963	1052699..1053565	867	1048580	191	12.98	13.44	191	191	53	7.75	7.58	53	53	0.563988	1.77309
blr0964	1053619..1055193	1575	1052039	1077	40.28	41.73	1077	1077	283	22.78	22.29	283	283	0.534148	1.87214
bll0965	complement(1055691..1056611)	921	1050119	141	9.02	9.34	141	141	40	5.51	5.39	40	40	0.577088	1.73284
bll0966	complement(1056601..1059972)	3372	1048209	383	6.69	6.93	383	383	154	5.79	5.67	154	154	0.818182	1.22222
blr0967	1060044..1061399	1356	1051576	139	6.04	6.26	139	139	43	4.02	3.93	43	43	0.627796	1.59288
blr0968	1061546..1062472	927	1047430	72	4.58	4.74	72	72	20	2.74	2.68	20	20	0.565401	1.76866
blr0969	1062491..1063633	1143	1048867	90	4.64	4.81	90	90	41	4.55	4.45	41	41	0.925156	1.0809
blr0970	1063752..1064507	756	1048869	57	4.44	4.6	57	57	17	2.85	2.79	17	17	0.606522	1.64875
blr0971	1064520..1065209	690	1052452	42	3.59	3.71	42	42	13	2.39	2.34	13	13	0.630728	1.58547
blr0972	1065238..1066467	1230	1050955	128	6.13	6.35	128	128	27	2.78	2.72	27	27	0.428346	2.33456
amiE	1067001..1068041	1041	1048871	162	9.17	9.5	162	162	96	11.69	11.44	96	96	1.20421	0.83042
bll0974	complement(1068225..1069046)	822	1051604	509	36.48	37.79	509	509	259	39.95	39.1	259	259	1.03467	0.966496
bll0975	complement(1069221..1071440)	2220	1052176	527	13.99	14.49	527	527	114	6.51	6.37	114	114	0.439614	2.27473
bll0976	complement(1071555..1072124)	570	1049527	28	2.89	3	28	28	10	2.22	2.18	10	10	0.726667	1.37615
bll0977	complement(1072303..1074567)	2265	1050019	97	2.52	2.61	97	97	35	1.96	1.92	35	35	0.735632	1.35938
blr0978	1074746..1075513	768	1049742	122	9.36	9.69	122	122	77	12.71	12.44	77	77	1.2838	0.778939
bll0979	complement(1075604..1077004)	1401	1049727	253	10.64	11.02	253	253	141	12.76	12.49	141	141	1.13339	0.882306
bll0980	complement(1076904..1078508)	1605	1055073	188	6.9	7.15	188	188	74	5.85	5.72	74	74	0.8	1.25
blr0981	1078626..1079855	1230	1048826	268	12.84	13.3	268	268	96	9.9	9.68	96	96	0.72782	1.37397
blr0982	1080103..1081140	1038	1049761	270	15.32	15.87	270	270	87	10.63	10.4	87	87	0.655325	1.52596
blr0983	1081137..1081793	657	1049717	149	13.36	13.84	149	149	46	8.88	8.69	46	46	0.62789	1.59264
blr0984	1081980..1082780	801	1049908	1617	118.93	123.2	1617	1617	740	117.13	114.63	740	740	0.930438	1.07476
blr0985	1083000..1083866	867	1049475	325	22.08	22.88	325	325	122	17.84	17.46	122	122	0.763112	1.31042
mccB_1	1083987..1085603	1617	1049879	287	10.46	10.83	287	287	67	5.25	5.14	67	67	0.474608	2.107
mccA_1	1085600..1087576	1977	1048819	407	12.13	12.56	407	407	123	7.89	7.72	123	123	0.61465	1.62694
blr0988	1087839..1088651	813	1049075	322	23.33	24.17	322	322	74	11.54	11.29	74	74	0.467108	2.14083
bll0989	complement(1088623..1089609)	987	1048829	384	22.92	23.74	384	384	85	10.92	10.69	85	85	0.450295	2.22077
bll0990	complement(1089606..1090610)	1005	1049707	286	16.77	17.37	286	286	80	10.09	9.88	80	80	0.568797	1.7581
bll0991	complement(1090610..1091608)	999	1048879	385	22.7	23.52	385	385	59	7.49	7.33	59	59	0.31165	3.20873
bll0992	complement(1091701..1092648)	948	1054362	343	21.32	22.08	343	343	74	9.9	9.69	74	74	0.438859	2.27864
bll0993	complement(1092679..1094277)	1599	1051262	878	32.35	33.51	878	878	230	18.24	17.85	230	230	0.532677	1.87731
bll0994	complement(1094596..1096146)	1551	1054480	362	13.75	14.24	362	362	83	6.78	6.64	83	83	0.466292	2.14458
bll0995	complement(1096165..1097388)	1224	1049798	259	12.47	12.91	259	259	117	12.12	11.86	117	117	0.918668	1.08853
blr0996	1097708..1098940	1233	1048713	745	35.6	36.88	745	745	245	25.19	24.65	245	245	0.668384	1.49615
blr0997	1098937..1102101	3165	1050731	2114	39.35	40.76	2114	2114	794	31.81	31.13	794	794	0.763739	1.30935
blr0998	1102376..1103569	1194	1053774	778	38.39	39.77	778	778	392	41.63	40.74	392	392	1.02439	0.97619
bll0998	complement(1103676..1104062)	387	1053549	134	20.4	21.13	134	134	54	17.69	17.31	54	54	0.819214	1.22068
bll1000	complement(1104090..1105172)	1083	1053732	228	12.4	12.85	228	228	129	15.1	14.78	129	129	1.15019	0.869418
bll1001	complement(1105162..1107624)	2463	1050565	474	11.34	11.75	474	474	213	10.96	10.73	213	213	0.913191	1.09506
bll1002	complement(1107621..1108274)	654	1053790	150	13.51	14	150	150	69	13.38	13.09	69	69	0.935	1.06952
blr1003	1108420..1109754	1335	1050747	1116	49.25	51.02	1116	1116	530	50.34	49.26	530	530	0.965504	1.03573
bll1004	complement(1109961..1111679)	1719	1048454	594	20.36	21.09	594	594	151	11.14	10.9	151	151	0.516833	1.93486
bll1005	complement(1111871..1113079)	1209	1048947	624	30.41	31.5	624	624	114	11.96	11.7	114	114	0.371429	2.69231
bsl1006	complement(1113396..1113605)	210	1051573	584	163.83	169.72	584	584	282	170.26	166.62	282	282	0.981735	1.01861
bll1007	complement(1113668..1114705)	1038	1050163	1744	98.98	102.54	1744	1744	1045	127.64	124.92	1045	1045	1.21826	0.820845
bll1008	complement(1114998..1115456)	459	1051125	249	31.96	33.11	249	249	124	34.25	33.52	124	124	1.01238	0.987768
soxB_1	complement(1115453..1117225)	1773	1054274	1200	39.87	41.31	1200	1200	573	40.98	40.1	573	573	0.970709	1.03017
bll1010	complement(1117249..1117554)	306	1048949	283	54.48	56.44	283	283	136	56.35	55.15	136	136	0.977144	1.02339
soxA_1	complement(1117551..1118417)	867	1052606	761	51.71	53.57	761	761	248	36.27	35.49	248	248	0.662498	1.50944
soxZ_1	complement(1118414..1118725)	312	1052902	189	35.69	36.97	189	189	36	14.63	14.32	36	36	0.387341	2.5817
soxY_1	complement(1118736..1119227)	492	1050148	185	22.15	22.95	185	185	55	14.17	13.87	55	55	0.604357	1.65465
soxX_1	complement(1119253..1119837)	585	1050190	208	20.95	21.7	208	208	105	22.76	22.27	105	105	1.02627	0.974405
blr1015	1120042..1120539	498	1053201	244	28.86	29.9	244	244	129	32.84	32.14	129	129	1.07492	0.930305
bll1016	complement(1120791..1122935)	2145	1053148	683	18.76	19.43	683	683	210	12.41	12.15	210	210	0.625322	1.59918
blr1017	1123052..1124305	1254	1053146	281	13.2	13.68	281	281	262	26.49	25.92	262	262	1.89474	0.527778
blr1018	1124454..1125770	1317	1052571	140	6.26	6.49	140	140	43	4.14	4.05	43	43	0.624037	1.60247
bll1019	complement(1125845..1126339)	495	1051132	139	16.54	17.14	139	139	52	13.32	13.03	52	52	0.76021	1.31543
bll1020	complement(1126430..1127002)	573	1051563	206	21.18	21.94	206	206	89	19.69	19.27	89	89	0.878304	1.13856
blr1021	1127113..1128327	1215	1047997	760	36.85	38.18	760	760	441	46.02	45.04	441	441	1.17968	0.847691
blr1022	1128451..1129590	1140	1054276	561	28.99	30.03	561	561	333	37.04	36.24	333	333	1.20679	0.828642
bll1023	complement(1129867..1130904)	1038	1053568	2123	120.49	124.82	2123	2123	895	109.32	106.99	895	895	0.857154	1.16665
bll1024	complement(1130962..1131555)	594	1050672	741	73.49	76.13	741	741	317	67.66	66.22	317	317	0.869828	1.14965
bll1025	complement(1131942..1132952)	1011	1052041	609	35.49	36.76	609	609	256	32.1	31.42	256	256	0.854733	1.16996
bll1026	complement(1133020..1133583)	564	1051606	54	5.64	5.84	54	54	13	2.92	2.86	13	13	0.489726	2.04196
bll1027	complement(1133614..1134312)	699	1053491	25	2.11	2.18	25	25	12	2.18	2.13	12	12	0.977064	1.02347
carQ	complement(1134797..1135408)	612	1052552	418	40.24	41.68	418	418	107	22.17	21.69	107	107	0.520393	1.92162
bll1029	complement(1135856..1136593)	738	1050541	488	38.96	40.36	488	488	329	56.52	55.31	329	329	1.37042	0.729705
bll1030	complement(1136604..1138349)	1746	1054375	868	29.29	30.34	868	868	434	31.52	30.84	434	434	1.01648	0.983787
bll1031	complement(1138319..1140307)	1989	1054335	659	19.52	20.22	659	659	240	15.3	14.97	240	240	0.740356	1.3507
bll1032	complement(1140404..1141399)	996	1054355	354	20.94	21.69	354	354	111	14.13	13.83	111	111	0.637621	1.56833
blr1033	1141587..1142927	1341	1048191	407	17.88	18.52	407	407	135	12.76	12.49	135	135	0.674406	1.48279
blr1034	1143133..1144164	1032	1051883	325	18.55	19.22	325	325	105	12.9	12.62	105	105	0.656608	1.52298
blr1035	1144488..1145468	981	1048849	132	7.93	8.21	132	132	110	14.22	13.91	110	110	1.69428	0.590223
blr1036	1145875..1147497	1623	1052422	245	8.89	9.21	245	245	76	5.94	5.81	76	76	0.630836	1.5852
blr1037	1147767..1148780	1014	1047741	98	5.69	5.9	98	98	32	4	3.92	32	32	0.664407	1.5051
blr1038	1148784..1149683	900	1051216	97	6.35	6.58	97	97	28	3.94	3.86	28	28	0.586626	1.70466
blr1039	1149778..1151613	1836	1047729	470	15.08	15.62	470	470	186	12.84	12.57	186	186	0.804738	1.24264
bsr1040	1151626..1151808	183	1048831	47	15.13	15.67	47	47	29	20.09	19.66	29	29	1.25463	0.79705
blr1041	1151834..1153210	1377	1047752	465	19.89	20.61	465	465	222	20.44	20	222	222	0.970403	1.0305
blr1042	1153212..1153604	393	1052413	256	38.38	39.75	256	256	97	31.29	30.63	97	97	0.770566	1.29775
blr1043	1153570..1154331	762	1047745	559	43.22	44.77	559	559	340	56.57	55.36	340	340	1.23654	0.808707
bll1044	complement(1154442..1156250)	1809	1051638	245	7.98	8.27	245	245	111	7.78	7.61	111	111	0.920193	1.08673
bll1045	complement(1156458..1156973)	516	1055066	81	9.25	9.58	81	81	15	3.69	3.61	15	15	0.376827	2.65374
blr1046	1157043..1158977	1935	1048820	390	11.87	12.3	390	390	153	10.03	9.81	153	153	0.797561	1.25382
bll1047	complement(1159386..1159892)	507	1052477	71	8.25	8.55	71	71	48	12	11.75	48	48	1.37427	0.72766
blr1048	1159976..1161184	1209	1047981	63	3.07	3.18	63	63	10	1.05	1.03	10	10	0.323899	3.08738
fdx_1	1161197..1161520	324	1047781	14	2.55	2.64	14	14	1	0.39	0.38	1	1	0.143939	6.94737
blr1050	1161573..1162784	1212	1052494	90	4.37	4.53	90	90	30	3.14	3.07	30	30	0.677704	1.47557
ndh	complement(1163075..1164376)	1302	1050793	166	7.51	7.78	166	166	68	6.62	6.48	68	68	0.832905	1.20062
blr1052	1164634..1165812	1179	1048876	1490	74.45	77.13	1490	1490	1095	117.75	115.24	1095	1095	1.4941	0.669299
bll1053	complement(1166114..1167985)	1872	1048247	718	22.6	23.41	718	718	322	21.81	21.34	322	322	0.911576	1.097
bll1054	complement(1167982..1168719)	738	1049569	263	20.99	21.75	263	263	112	19.24	18.83	112	112	0.865747	1.15507
bll1055	complement(1168731..1169474)	744	1051156	256	20.27	21	256	256	124	21.13	20.68	124	124	0.984762	1.01547
bll1056	complement(1169471..1170469)	999	1052484	191	11.26	11.67	191	191	77	9.77	9.56	77	77	0.819195	1.22071
bll1057	complement(1170466..1171341)	876	1054343	156	10.49	10.87	156	156	108	15.63	15.3	108	108	1.40754	0.710458
bll1058	complement(1171503..1172633)	1131	1048848	547	28.49	29.52	547	547	233	26.12	25.56	233	233	0.865854	1.15493
aroE_1	complement(1172694..1173572)	879	1053664	320	21.45	22.22	320	320	125	18.03	17.64	125	125	0.793879	1.25964
bll1060	complement(1173717..1174655)	939	1052155	391	24.53	25.41	391	391	393	53.06	51.93	393	393	2.04368	0.489313
bsl1061	complement(1174905..1175135)	231	1048858	3072	783.46	811.62	3072	3072	2207	1211.35	1185.46	2207	2207	1.46061	0.684646
blr1062	1175248..1175976	729	1048784	1626	131.4	136.12	1626	1626	1431	248.88	243.56	1431	1431	1.7893	0.558877
blr1063	1176048..1176719	672	1048785	2912	255.29	264.46	2912	2912	2286	431.31	422.09	2286	2286	1.59604	0.626549
blr1064	1177252..1178169	918	1052149	390	25.03	25.93	390	390	194	26.79	26.22	194	194	1.01118	0.98894
blr1065	1178166..1179110	945	1048847	714	44.51	46.11	714	714	273	36.63	35.84	273	273	0.777272	1.28655
blr1066	1179103..1179870	768	1055557	546	41.88	43.39	546	546	293	48.37	47.34	293	293	1.09103	0.916561
blr1067	1179863..1180576	714	1048790	570	47.03	48.72	570	570	320	56.82	55.61	320	320	1.14142	0.876101
bll1068	complement(1180768..1181181)	414	1051038	30	4.27	4.42	30	30	16	4.9	4.8	16	16	1.08597	0.920833
bll1069	complement(1181514..1182950)	1437	1052495	238	9.76	10.11	238	238	159	14.03	13.73	159	159	1.35806	0.736344
bll1070	complement(1183087..1184445)	1359	1055555	342	14.83	15.36	342	342	153	14.27	13.97	153	153	0.909505	1.0995
blr1071	1184561..1185346	786	1048794	170	12.74	13.2	170	170	109	17.58	17.21	109	109	1.30379	0.766996
blr1072	1185385..1185750	366	1048836	461	74.2	76.87	461	461	278	96.3	94.25	278	278	1.2261	0.815597
bll1073	complement(1185842..1186447)	606	1051520	1408	136.88	141.8	1408	1408	881	184.32	180.39	881	881	1.27214	0.786075
bll1074	complement(1186390..1187235)	846	1048778	182	12.67	13.13	182	182	82	12.29	12.03	82	82	0.916222	1.09144
bll1075	complement(1187294..1187689)	396	1048786	140	20.83	21.58	140	140	64	20.49	20.05	64	64	0.929101	1.07631
bll1076	complement(1187951..1188859)	909	1052547	1525	98.84	102.39	1525	1525	1459	203.5	199.15	1459	1459	1.94501	0.514135
blr1077	1188981..1190522	1542	1048872	927	35.42	36.69	927	927	875	71.95	70.41	875	875	1.91905	0.521091
blr1078	1190634..1191470	837	1048874	352	24.78	25.67	352	352	325	49.23	48.18	325	325	1.8769	0.532794
blr1079	1191492..1192010	519	1054288	70	7.95	8.23	70	70	68	16.61	16.26	68	68	1.9757	0.50615
blr1080	1192080..1193810	1731	1049121	16798	571.7	592.25	16798	16798	12235	896.16	877.01	12235	12235	1.48081	0.675306
blr1081	1193825..1195276	1452	1048938	2367	96.04	99.49	2367	2367	2047	178.74	174.92	2047	2047	1.75817	0.568774
kduD_1	complement(1195473..1196273)	801	1053156	1021	75.09	77.79	1021	1021	528	83.58	81.79	528	528	1.05142	0.951094
bll1083	complement(1196396..1197454)	1059	1047775	4196	233.42	241.81	4196	4196	3062	366.6	358.76	3062	3062	1.48364	0.674016
blr1084	1197620..1199014	1395	1047950	977	41.26	42.74	977	977	272	24.72	24.19	272	272	0.56598	1.76685
blr1085	1199011..1199313	303	1050956	138	26.83	27.8	138	138	37	15.48	15.15	37	37	0.544964	1.83498
blr1086	1199453..1200106	654	1049990	149	13.42	13.9	149	149	103	19.97	19.54	103	103	1.40576	0.711361
blr1087	1200103..1201035	933	1051963	154	9.72	10.07	154	154	139	18.89	18.49	139	139	1.83615	0.544619
blr1088	1201291..1201722	432	1051147	149	20.32	21.05	149	149	42	12.33	12.06	42	42	0.572922	1.74544
blr1089	1202145..1203200	1056	1050157	1126	62.82	65.08	1126	1126	394	47.31	46.29	394	394	0.711278	1.40592
phoR	1203260..1204558	1299	1054289	784	35.56	36.83	784	784	253	24.69	24.17	253	253	0.656258	1.52379
pstS	1204691..1205716	1026	1047760	4023	231	239.3	4023	4023	1417	175.11	171.36	1417	1417	0.716089	1.39648
pstC	1205837..1206835	999	1053186	582	34.32	35.55	582	582	266	33.76	33.04	266	266	0.929395	1.07597
pstA	1206840..1207685	846	1053187	414	28.83	29.87	414	414	156	23.38	22.88	156	156	0.765986	1.30551
pstB	1207682..1208503	822	1053992	508	36.41	37.72	508	508	184	28.38	27.77	184	184	0.736214	1.3583
phoU	1208515..1209231	717	1050007	419	34.43	35.66	419	419	183	32.36	31.67	183	183	0.88811	1.12599
phoB	1209254..1209961	708	1048755	324	26.96	27.93	324	324	190	34.03	33.3	190	190	1.19227	0.838739
bll1097	complement(1210218..1210727)	510	1048834	790	91.26	94.54	790	790	462	114.86	112.4	462	462	1.18891	0.841103
argD_1	1211173..1212390	1218	1049596	1611	77.92	80.72	1611	1611	583	60.69	59.39	583	583	0.735753	1.35915
argF	1212390..1213313	924	1048531	1135	72.37	74.97	1135	1135	432	59.28	58.01	432	432	0.773776	1.29236
hslO	1213472..1214479	1008	1049097	3319	193.98	200.95	3319	3319	1003	126.16	123.46	1003	1003	0.614382	1.62765
apaG	complement(1214698..1215102)	405	1054150	1050	152.74	158.23	1050	1050	539	168.74	165.13	539	539	1.04361	0.958215
blr1102	1215287..1216534	1248	1048528	945	44.61	46.21	945	945	271	27.53	26.94	271	271	0.582991	1.71529
blr1103	1216534..1217313	780	1049066	1606	121.3	125.66	1606	1606	778	126.46	123.76	778	778	0.98488	1.01535
blr1104	1217320..1218309	990	1048532	2276	135.44	140.31	2276	2276	726	92.98	90.99	726	726	0.648493	1.54204
metZ	complement(1218436..1219689)	1254	1050414	541	25.42	26.33	541	541	232	23.46	22.96	232	232	0.872009	1.14678
dcd	1219859..1220995	1137	1048499	1299	67.31	69.73	1299	1299	491	54.75	53.58	491	491	0.768392	1.30142
blr1107	1221188..1222240	1053	1048511	282	15.78	16.34	282	282	91	10.96	10.72	91	91	0.656059	1.52425
blr1108	1222588..1224027	1440	1048720	238	9.74	10.09	238	238	77	6.78	6.63	77	77	0.657086	1.52187
bll1109	complement(1224024..1224587)	564	1049002	242	25.28	26.19	242	242	47	10.57	10.34	47	47	0.394807	2.53288
bll1110	complement(1225164..1225535)	372	1055551	235	37.22	38.55	235	235	86	29.31	28.68	86	86	0.743969	1.34414
bsl1111	complement(1225643..1225921)	279	1048813	125	26.39	27.34	125	125	115	52.26	51.14	115	115	1.87052	0.534611
bll1112	complement(1226423..1227262)	840	1049031	1393	97.7	101.21	1393	1393	310	46.79	45.79	310	310	0.452426	2.21031
bll1113	complement(1227273..1227851)	579	1054179	191	19.43	20.13	191	191	163	35.69	34.93	163	163	1.73522	0.576295
Bjat10	1228026..1228099	74	3163185	11	8.76	9.07	11	11	3	5.14	5.03	3	3	0.554576	1.80318
ephA_1	complement(1228189..1229181)	993	1050343	217	12.87	13.34	217	217	120	15.32	14.99	120	120	1.12369	0.889927
blr1115	1229348..1229938	591	1047877	85	8.47	8.78	85	85	37	7.94	7.77	37	37	0.884966	1.12999
blr1116	1229935..1230450	516	1049911	80	9.13	9.46	80	80	46	11.3	11.06	46	46	1.16913	0.855335
blr1117	1230447..1230917	471	1049910	22	2.75	2.85	22	22	16	4.31	4.21	16	16	1.47719	0.67696
blr1118	1231019..1232062	1044	1051511	156	8.8	9.12	156	156	70	8.5	8.32	70	70	0.912281	1.09615
xylB	1232143..1233597	1455	1049916	128	5.18	5.37	128	128	44	3.83	3.75	44	44	0.698324	1.432
xylA	1233598..1234920	1323	1054407	102	4.54	4.71	102	102	63	6.04	5.91	63	63	1.25478	0.796954
blr1121	1234933..1235691	759	1053096	94	7.3	7.56	94	94	32	5.35	5.23	32	32	0.691799	1.44551
blr1122	1235688..1236773	1086	1049890	86	4.67	4.83	86	86	71	8.29	8.11	71	71	1.67909	0.595561
blr1123	1236856..1237800	945	1049899	212	13.22	13.69	212	212	75	10.06	9.85	75	75	0.719503	1.38985
blr1124	1237900..1238877	978	1049896	83	5	5.18	83	83	46	5.96	5.84	46	46	1.12741	0.886986
blr1125	1238881..1239729	849	1049873	95	6.59	6.83	95	95	44	6.57	6.43	44	44	0.941435	1.06221
bll1126	complement(1239929..1240417)	489	1049880	48	5.78	5.99	48	48	19	4.93	4.82	19	19	0.804674	1.24274
bll1127	complement(1240452..1240802)	351	1049878	290	48.67	50.42	290	290	152	54.91	53.73	152	152	1.06565	0.938396
bll1128	complement(1240953..1241870)	918	1052681	259	16.62	17.22	259	259	95	13.12	12.84	95	95	0.745645	1.34112
bll1129	complement(1241874..1243532)	1659	1049870	671	23.83	24.68	671	671	312	23.84	23.33	312	312	0.9453	1.05787
blr1130	1243660..1244319	660	1049860	3213	286.8	297.1	3213	3213	2029	389.78	381.45	2029	2029	1.28391	0.77887
blr1131	1244649..1245239	591	1049857	724	72.17	74.76	724	724	305	65.43	64.03	305	305	0.856474	1.16758
blr1132	1245541..1246476	936	1049848	867	54.57	56.53	867	867	297	40.23	39.37	297	297	0.696444	1.43586
lysK	1246626..1248269	1644	1049864	1277	45.76	47.41	1277	1277	522	40.26	39.4	522	522	0.831048	1.2033
bll1134	complement(1248291..1248776)	486	1049847	134	16.24	16.83	134	134	65	16.96	16.59	65	65	0.98574	1.01447
bll1135	complement(1248886..1249716)	831	1049844	161	11.41	11.82	161	161	74	11.29	11.05	74	74	0.934856	1.06968
blr1136	1249728..1250228	501	1049841	376	44.21	45.8	376	376	106	26.83	26.25	106	106	0.573144	1.74476
cah_2	complement(1250207..1251082)	876	1049825	920	61.87	64.1	920	920	249	36.04	35.27	249	249	0.550234	1.81741
bll1138	complement(1251049..1251702)	654	1049838	77	6.94	7.19	77	77	73	14.15	13.85	73	73	1.92629	0.519134
blr1139	1252005..1252352	348	1049821	182	30.81	31.92	182	182	94	34.25	33.52	94	94	1.05013	0.952267
pyrD	1252349..1253446	1098	1049752	783	42.01	43.52	783	783	330	38.11	37.29	330	330	0.856847	1.16707
dinF	complement(1253521..1254846)	1326	1049804	528	23.46	24.3	528	528	150	14.34	14.04	150	150	0.577778	1.73077
bll1142	complement(1254848..1255582)	735	1049801	843	67.57	70	843	843	179	30.88	30.22	179	179	0.431714	2.31635
bll1143	complement(1255614..1255970)	357	1049787	2372	391.43	405.5	2372	2372	515	182.9	178.99	515	515	0.441406	2.26549
bll1144	complement(1256131..1258008)	1878	1049800	561	17.6	18.23	561	561	143	9.65	9.45	143	143	0.518376	1.9291
bll1145	complement(1258005..1259042)	1038	1049792	552	31.33	32.46	552	552	112	13.68	13.39	112	112	0.412508	2.4242
blr1146	1259102..1260028	927	1049765	126	8.01	8.3	126	126	50	6.84	6.69	50	50	0.806024	1.24066
blr1147	1260100..1261374	1275	1049789	558	25.78	26.71	558	558	179	17.8	17.42	179	179	0.65219	1.5333
lhr	1261539..1264214	2676	1054035	878	19.33	20.02	878	878	231	10.94	10.71	231	231	0.534965	1.86928
blr1149	1264229..1264939	711	1049766	534	44.25	45.84	534	534	206	36.73	35.95	206	206	0.78425	1.2751
bll1150	complement(1265224..1266129)	906	1049762	545	35.44	36.71	545	545	198	27.71	27.12	198	198	0.738763	1.35361
blr1151	1266197..1267138	942	1049734	67	4.19	4.34	67	67	17	2.29	2.24	17	17	0.516129	1.9375
blr1152	1267151..1267924	774	1053746	133	10.12	10.49	133	133	69	11.3	11.06	69	69	1.05434	0.948463
bll1153	complement(1268040..1268810)	771	1049755	427	32.63	33.8	427	427	305	50.16	49.08	305	305	1.45207	0.688672
bll1154	complement(1268807..1269949)	1143	1049719	793	40.87	42.34	793	793	528	58.57	57.32	528	528	1.3538	0.73866
bll1155	complement(1270040..1273537)	3498	1053200	5972	100.58	104.19	5972	5972	3447	124.94	122.27	3447	3447	1.17353	0.852131
bll1156	complement(1273856..1274446)	591	1049716	560	55.82	57.83	560	560	279	59.85	58.58	279	279	1.01297	0.987197
blr1157	1274518..1275030	513	1049701	1169	134.25	139.07	1169	1169	395	97.62	95.54	395	395	0.686992	1.45562
acd_2	1275149..1276939	1791	1049713	1750	57.56	59.63	1750	1750	656	46.44	45.45	656	656	0.7622	1.31199
blr1159	1277010..1278218	1209	1049695	1363	66.42	68.8	1363	1363	519	54.43	53.26	519	519	0.774128	1.29178
fadB_1	1278239..1280452	2214	1049675	3364	89.51	92.73	3364	3364	1600	91.63	89.67	1600	1600	0.967001	1.03413
bsl1161	complement(1280901..1281170)	270	1052780	928	202.48	209.76	928	928	703	330.12	323.06	703	703	1.54014	0.649291
attY	complement(1281438..1282052)	615	1051234	611	58.53	60.63	611	611	379	78.13	76.46	379	379	1.26109	0.792964
blr1163	1282179..1282676	498	1053771	513	60.69	62.87	513	513	295	75.11	73.5	295	295	1.16908	0.855374
gshA	1282773..1284143	1371	1049683	1863	80.05	82.93	1863	1863	909	84.06	82.27	909	909	0.992041	1.00802
blr1165	1284257..1284829	573	1049668	316	32.49	33.66	316	316	122	27	26.42	122	122	0.784908	1.27403
bll1166	complement(1284954..1285520)	567	1049672	657	68.26	70.72	657	657	295	65.97	64.56	295	295	0.912896	1.09542
sipS	complement(1285543..1286322)	780	1049964	3184	240.48	249.13	3184	3184	1173	190.67	186.6	1173	1173	0.749007	1.3351
tldD	complement(1286319..1287758)	1440	1049667	9298	380.39	394.07	9298	9298	3174	279.46	273.49	3174	3174	0.694014	1.44089
bll1169	complement(1287848..1288501)	654	1049631	729	65.67	68.03	729	729	245	47.5	46.48	245	245	0.683228	1.46364
coxB	1288829..1289668	840	1049656	3204	224.71	232.79	3204	3204	1187	179.16	175.34	1187	1187	0.753211	1.32765
coxA	1289757..1291382	1626	1049669	7697	278.87	288.9	7697	7697	2793	217.79	213.13	2793	2793	0.737729	1.35551
coxE	1291443..1292387	945	1049626	2802	174.68	180.96	2802	2802	1420	190.52	186.45	1420	1420	1.03034	0.970555
coxF	1292384..1292557	174	1049657	269	91.08	94.35	269	269	123	89.63	87.71	123	123	0.929624	1.0757
coxG	1292563..1293207	645	1049643	2472	225.79	233.9	2472	2472	1591	312.74	306.06	1591	1591	1.30851	0.764229
coxC	1293287..1294183	897	1049644	4025	264.35	273.85	4025	4025	2456	347.15	339.73	2456	2456	1.24057	0.806081
blr1176	1294281..1294682	402	1049629	744	109.03	112.95	705	744	498	157.07	153.71	476	498	1.36087	0.734825
shb1	1294505..1295431	927	1048978	918	58.34	60.44	894	918	697	95.33	93.29	681	697	1.54351	0.647872
blr1178	1295548..1295913	366	1049623	320	51.51	53.36	320	320	430	148.96	145.78	430	430	2.73201	0.366031
bll1179	complement(1295910..1297250)	1341	1049632	619	27.19	28.17	619	619	318	30.07	29.42	318	318	1.04437	0.957512
elmR	1297337..1297981	645	1049628	958	87.5	90.65	958	958	231	45.41	44.44	231	231	0.490237	2.03983
thrC	1298518..1299948	1431	1049601	1394	57.39	59.45	1394	1394	808	71.59	70.06	808	808	1.17847	0.848558
mpp	1299945..1301234	1290	1049620	1842	84.12	87.14	1842	1842	1102	108.31	106	1102	1102	1.21643	0.822075
rimJ	1301274..1301861	588	1049615	557	55.81	57.81	557	557	328	70.73	69.21	328	328	1.1972	0.835284
blr1184	1301993..1302646	654	1049597	782	70.44	72.97	782	782	314	60.87	59.57	314	314	0.816363	1.22495
atpB	complement(1302864..1303349)	486	1049612	3956	479.54	496.78	3956	3956	2538	662.12	647.97	2538	2538	1.30434	0.766671
atpB'	complement(1303355..1303918)	564	1049599	3320	346.79	359.25	3320	3320	2489	559.53	547.57	2489	2489	1.5242	0.656081
atpC_2	complement(1303981..1304211)	231	1049619	1380	351.94	364.59	1380	1380	845	463.79	453.88	845	845	1.24491	0.803274
atpA_2	complement(1304265..1305014)	750	1049591	1683	132.2	136.95	1683	1683	690	116.65	114.15	690	690	0.833516	1.19974
bsl1189	complement(1305126..1305323)	198	1049603	172	51.18	53.02	172	172	97	62.11	60.79	97	97	1.14655	0.872183
blr1190	1305381..1305818	438	1054008	2045	275.06	284.95	2045	2045	803	232.44	227.48	803	803	0.798315	1.25264
blr1191	1305827..1306381	555	1049600	555	58.91	61.03	555	555	353	80.64	78.92	353	353	1.29313	0.773315
blr1192	1306481..1307017	537	1049586	175	19.2	19.89	175	175	91	21.49	21.03	91	91	1.05732	0.945792
mtbA	complement(1307182..1309080)	1899	1049587	2802	86.93	90.05	2802	2802	2379	158.84	155.44	2379	2379	1.72615	0.579323
tcsR	1309153..1309824	672	1047310	980	85.91	89	980	980	679	128.11	125.37	679	679	1.40865	0.709899
TtrR	complement(1309830..1312670)	2841	1049588	646	13.4	13.88	646	646	300	13.39	13.1	300	300	0.943804	1.05954
ohr	1312870..1313289	420	1049574	32	4.49	4.65	32	32	9	2.72	2.66	9	9	0.572043	1.74812
blr1197	1313326..1314354	1029	1049581	70	4.01	4.15	70	70	29	3.57	3.5	29	29	0.843373	1.18571
blr1198	1314427..1314981	555	1049579	92	9.77	10.12	92	92	83	18.96	18.56	83	83	1.83399	0.545259
bll1199	complement(1315021..1318530)	3510	1049584	1099	18.45	19.11	1099	1099	607	21.93	21.46	607	607	1.12297	0.890494
hemA	complement(1318830..1320059)	1230	1049580	1760	84.3	87.33	1760	1760	1224	126.17	123.47	1224	1224	1.41383	0.707297
blr1201	1320330..1320761	432	1049559	174	23.73	24.58	174	174	71	20.84	20.39	71	71	0.829536	1.20549
bll1202	complement(1320821..1321882)	1062	1049568	882	48.93	50.69	882	882	309	36.89	36.1	309	309	0.712172	1.40416
bll1203	complement(1322102..1324255)	2154	1049556	3045	83.28	86.27	3045	3045	1037	61.04	59.74	1037	1037	0.692477	1.44409
bll1204	complement(1324421..1325146)	726	1049549	19231	1560.53	1616.62	19231	19231	12208	2132	2086.44	12208	12208	1.29062	0.774822
bll1205	complement(1325370..1325690)	321	1049539	250	45.88	47.53	250	250	135	53.32	52.18	135	135	1.09783	0.910885
blr1206	1325868..1326170	303	1049531	1554	302.15	313	1554	1554	211	88.29	86.4	211	211	0.276038	3.62269
bll1207	complement(1326190..1326702)	513	1049548	555	63.74	66.03	555	555	70	17.3	16.93	70	70	0.256399	3.90018
bsl1208	complement(1326773..1326982)	210	1049538	260	72.94	75.56	260	260	13	7.85	7.68	13	13	0.101641	9.83854
bll1209	complement(1327343..1329079)	1737	1049541	334	11.33	11.74	334	334	184	13.43	13.14	184	184	1.11925	0.893455
bll1210	complement(1328965..1329783)	819	1049526	136	9.78	10.13	135	136	82	12.69	12.42	82	82	1.22606	0.81562
bll1211	complement(1329801..1330772)	972	1049540	245	14.85	15.38	245	245	114	14.87	14.55	114	114	0.946034	1.05704
bll1212	complement(1330972..1332522)	1551	1049536	610	23.17	24	610	610	372	30.41	29.76	372	372	1.24	0.806452
blr1213	1332738..1333397	660	1049528	197	17.58	18.22	197	197	76	14.6	14.29	76	76	0.784303	1.27502
blr1214	1333652..1334314	663	1049534	78	6.93	7.18	78	78	53	10.14	9.92	53	53	1.38162	0.72379
blr1215	1334347..1334916	570	1049521	75	7.75	8.03	75	75	82	18.24	17.85	82	82	2.22291	0.44986
blr1216	1335154..1335894	741	1049524	248	19.72	20.43	248	248	472	80.76	79.04	472	472	3.86882	0.258477
bll1217	complement(1336130..1337680)	1551	1053740	337	12.8	13.26	337	337	222	18.15	17.76	222	222	1.33937	0.746622
blr1218	1337745..1338602	858	1053745	196	13.46	13.94	196	196	96	14.19	13.88	96	96	0.995696	1.00432
blr1219	1338828..1339250	423	1049673	60	8.36	8.66	60	60	17	5.1	4.99	17	17	0.576212	1.73547
bll1220	complement(1339301..1340032)	732	1049232	130	10.46	10.84	130	130	97	16.8	16.44	97	97	1.51661	0.659367
phnG	1340095..1340604	510	1049513	75	8.66	8.97	75	75	43	10.69	10.46	43	43	1.16611	0.857553
phnH	1340594..1341220	627	1050027	63	5.92	6.13	63	63	27	5.46	5.34	27	27	0.871126	1.14794
phnI	1341222..1342325	1104	1049504	164	8.75	9.07	164	164	53	6.09	5.96	53	53	0.657111	1.52181
phnJ	1342322..1343218	897	1049505	120	7.88	8.16	120	120	60	8.48	8.3	60	60	1.01716	0.983133
phnK	1343211..1344008	798	1049508	82	6.05	6.27	82	82	28	4.45	4.35	28	28	0.69378	1.44138
phnL	1344005..1344715	711	1049509	69	5.72	5.92	69	69	25	4.46	4.36	25	25	0.736486	1.3578
phnM_1	1344727..1345884	1158	1049491	187	9.51	9.86	187	187	74	8.1	7.93	74	74	0.80426	1.24338
gmk_1	1345881..1346477	597	1049497	50	4.93	5.11	50	50	21	4.46	4.36	21	21	0.853229	1.17202
blr1229	1346504..1347115	612	1049482	151	14.54	15.06	151	151	69	14.29	13.99	69	69	0.928951	1.07648
bll1230	complement(1347345..1348076)	732	1049495	84	6.76	7	84	84	27	4.68	4.58	27	27	0.654286	1.52838
bll1231	complement(1348061..1348420)	360	1049480	59	9.66	10	59	59	21	7.4	7.24	21	21	0.724	1.38122
bsr1232	1348468..1348713	246	1049478	10	2.39	2.48	10	10	1	0.52	0.5	1	1	0.201613	4.96
blr1233	1348735..1349688	954	1049487	358	22.11	22.9	358	358	74	9.83	9.62	74	74	0.420087	2.38046
bll1234	complement(1349696..1350478)	783	1049473	468	35.21	36.48	468	468	150	24.29	23.77	150	150	0.65159	1.53471
cysD_2	complement(1350483..1351778)	1296	1049477	365	16.59	17.19	365	365	88	8.61	8.43	88	88	0.490401	2.03915
bll1236	complement(1352080..1352916)	837	1053416	233	16.4	16.99	233	233	111	16.81	16.45	111	111	0.968217	1.03283
blr1237	1352964..1353983	1020	1049483	97	5.6	5.8	97	97	34	4.23	4.14	34	34	0.713793	1.40097
blr1238	1353984..1354604	621	1049465	69	6.55	6.78	69	69	14	2.86	2.8	14	14	0.412979	2.42143
blr1239	1354656..1355516	861	1049467	131	8.96	9.29	131	131	32	4.71	4.61	32	32	0.496233	2.01518
hpcG_1	1355520..1356323	804	1047652	106	7.77	8.05	106	106	37	5.83	5.71	37	37	0.709317	1.40981
blr1241	1356349..1356732	384	1049471	35	5.37	5.56	35	35	14	4.62	4.52	14	14	0.81295	1.23009
blr1242	1356746..1357621	876	1054209	148	9.95	10.31	148	148	66	9.55	9.35	66	66	0.906887	1.10267
bll1243	complement(1357652..1358380)	729	1049458	719	58.1	60.19	719	719	580	100.87	98.72	580	580	1.64014	0.609704
bll1244	complement(1358552..1359559)	1008	1048958	689	40.27	41.72	689	689	163	20.5	20.06	163	163	0.480825	2.07976
blr1245	1360191..1360736	546	1049461	1710	184.51	191.14	1710	1710	716	166.26	162.71	716	716	0.851261	1.17473
blr1246	1360749..1361393	645	1049444	252	23.02	23.84	252	252	137	26.93	26.35	137	137	1.10529	0.904744
blr1247	1361574..1362050	477	1049455	378	46.69	48.36	378	378	280	74.42	72.83	280	280	1.506	0.664012
Bjat11	complement(1363088..1363162)	75	3163179	6	4.71	4.88	6	6	0	0	0	0	0	0
blr1248	1363651..1365429	1779	1053134	2675	88.58	91.77	2675	2675	604	43.05	42.13	604	604	0.459082	2.17826
blr1249	1365522..1365863	342	1049427	2960	509.89	528.21	2960	2960	987	365.91	358.09	987	987	0.677931	1.47508
blr1250	1365988..1366563	576	1049438	694	70.98	73.53	694	694	199	43.8	42.87	199	199	0.583027	1.71519
blr1251	1366693..1367517	825	1049434	670	47.84	49.56	670	670	337	51.79	50.68	337	337	1.0226	0.977901
bll1252	complement(1367556..1368071)	516	1049435	185	21.12	21.88	185	185	74	18.18	17.79	74	74	0.813071	1.2299
blr1253	1368287..1369225	939	1049418	471	29.55	30.61	471	471	103	13.91	13.61	103	103	0.444626	2.24908
blr1254	1369165..1369911	747	1049424	287	22.63	23.45	287	287	98	16.63	16.28	98	98	0.694243	1.44042
blr1255	1369984..1370436	453	1049408	165	21.46	22.23	165	165	69	19.31	18.9	69	69	0.850202	1.17619
hisD	1370713..1372008	1296	1049433	648	29.46	30.51	648	648	287	28.08	27.48	287	287	0.900688	1.11026
blr1257	1372005..1372502	498	1049401	497	58.79	60.91	497	497	142	36.15	35.38	142	142	0.580857	1.72159
blr1258	1372509..1372976	468	1049412	69	8.69	9	69	69	28	7.59	7.42	28	28	0.824444	1.21294
maf	1373132..1373761	630	1049410	359	33.57	34.78	359	359	221	44.48	43.53	221	221	1.25158	0.798989
bsr1260	1373928..1374110	183	1049392	72	23.18	24.01	72	72	62	42.96	42.04	62	62	1.75094	0.571123
Bjat12	1374308..1374383	76	3163194	0	0	0	0	0	0	0	0	0	0
blr1261	1374460..1375341	882	1049404	1225	81.82	84.76	1225	1225	402	57.79	56.55	402	402	0.667178	1.49885
blr1262	1375509..1376195	687	1049406	997	85.5	88.57	997	997	442	81.57	79.83	442	442	0.901321	1.10948
blr1263	1376286..1376909	624	1049384	1946	183.72	190.33	1946	1946	1062	215.78	211.17	1062	1062	1.10949	0.901312
blr1264	1376852..1377544	693	1047298	6757	574.42	595.06	6756	6757	4639	848.73	830.59	4639	4639	1.39581	0.71643
blr1265	1377541..1377936	396	1053267	1020	151.74	157.2	1020	1020	633	202.67	198.34	633	633	1.2617	0.792578
blr1266	1377969..1378415	447	1049393	3298	434.66	450.28	3298	3298	1718	487.3	476.88	1718	1718	1.05907	0.944221
blr1267	1378696..1380477	1782	1049375	5718	189.04	195.83	5718	5718	2627	186.91	182.92	2627	2627	0.934075	1.07058
blr1268	1380672..1381301	630	1049389	873	81.64	84.57	873	873	344	69.23	67.75	344	344	0.801112	1.24827
blr1269	1381787..1382659	873	1049374	987	66.61	69	987	987	466	67.68	66.23	466	466	0.959855	1.04182
bll1270	complement(1382703..1383392)	690	1049381	1189	101.52	105.17	1189	1189	632	116.13	113.65	632	632	1.08063	0.925385
mdcH	complement(1383533..1384453)	921	1049364	271	17.33	17.96	271	271	199	27.4	26.81	199	199	1.49276	0.669899
mdcB_2	complement(1384453..1385301)	849	1049373	132	9.16	9.49	132	132	55	8.21	8.04	55	55	0.847208	1.18035
mdcG_2	complement(1385298..1385945)	648	1049362	93	8.46	8.76	93	93	26	5.09	4.98	26	26	0.568493	1.75904
mdcE_2	complement(1385938..1386678)	741	1049367	116	9.22	9.55	116	116	13	2.22	2.18	13	13	0.228272	4.38073
mdcD_2	complement(1386665..1387579)	915	1054402	174	11.2	11.61	174	174	23	3.19	3.12	23	23	0.268734	3.72115
mdcA_2	complement(1387904..1389550)	1647	1049361	1294	46.29	47.95	1294	1294	224	17.24	16.88	224	224	0.352033	2.84064
mdcL	1389744..1390178	435	1049359	345	46.72	48.4	345	345	95	27.69	27.1	95	95	0.559917	1.78598
mdcM	1390175..1390939	765	1049349	724	55.76	57.76	724	724	341	56.52	55.31	341	341	0.957583	1.0443
blr1279	1390940..1391659	720	1054191	319	26.1	27.04	319	319	110	19.37	18.96	110	110	0.701183	1.42616
blr1280	1391758..1393203	1446	1049355	184	7.5	7.77	184	184	76	6.66	6.52	76	76	0.839125	1.19172
bll1281	complement(1393296..1393733)	438	1049353	45	6.05	6.27	45	45	24	6.95	6.8	24	24	1.08453	0.922059
blr1282	1393736..1394404	669	1049352	397	34.96	36.22	397	397	123	23.31	22.81	123	123	0.629763	1.5879
blr1283	1394424..1395134	711	1050294	157	13.01	13.48	157	157	49	8.74	8.55	49	49	0.634273	1.57661
blr1284	1395145..1396416	1272	1049342	1573	72.85	75.47	1573	1573	648	64.59	63.21	648	648	0.837551	1.19396
bll1285	complement(1396466..1396822)	357	1047465	43161	7122.48	7378.46	43161	43161	9770	3469.8	3395.66	9770	9770	0.460213	2.17291
bll1286	complement(1396951..1397520)	570	1049348	678	70.07	72.59	678	678	171	38.04	37.22	171	171	0.512743	1.9503
bll1287	complement(1397664..1398011)	348	1049328	127	21.5	22.27	127	127	50	18.22	17.83	50	50	0.800629	1.24902
blr1288	1398092..1399951	1860	1049343	799	25.31	26.22	799	799	403	27.47	26.88	403	403	1.02517	0.975446
blr1289	1400178..1401776	1599	1049326	742	27.34	28.32	742	742	812	64.39	63.01	812	812	2.22493	0.449452
bll1290	complement(1401818..1403674)	1857	1053781	500	15.86	16.43	500	500	358	24.44	23.92	358	358	1.45587	0.686873
bll1291	complement(1403816..1404601)	786	1049318	1540	115.43	119.57	1540	1540	879	141.79	138.76	879	879	1.16049	0.861704
bll1292	complement(1404598..1405341)	744	1048902	259	20.51	21.25	259	259	63	10.74	10.51	63	63	0.494588	2.02188
gctA	complement(1405341..1406159)	819	1049327	246	17.7	18.33	246	246	78	12.08	11.82	78	78	0.644845	1.55076
bll1294	complement(1406193..1407506)	1314	1049323	198	8.88	9.2	198	198	56	5.4	5.29	56	56	0.575	1.73913
bll1295	complement(1407522..1408586)	1065	1049305	290	16.04	16.62	290	290	108	12.86	12.58	108	108	0.756919	1.32114
bll1296	complement(1408871..1409308)	438	1049311	161	21.66	22.43	161	161	61	17.66	17.28	61	61	0.770397	1.29803
blr1297	1409365..1409994	630	1049312	107	10.01	10.37	107	107	30	6.04	5.91	30	30	0.569913	1.75465
blr1298	1410051..1411265	1215	1049308	912	44.22	45.81	912	912	508	53.01	51.88	508	508	1.1325	0.882999
bll1299	complement(1411379..1411681)	303	1049299	562	109.27	113.2	562	562	233	97.5	95.41	233	233	0.842845	1.18646
blr1300	1411706..1412356	651	1052209	1040	94.12	97.5	1040	1040	389	75.76	74.14	389	389	0.76041	1.31508
blr1301	1412379..1413497	1119	1049289	2246	118.25	122.5	2246	2246	847	95.97	93.92	847	847	0.766694	1.3043
blr1302	1413714..1415822	2109	1049303	1932	53.97	55.91	1932	1932	890	53.5	52.36	890	890	0.936505	1.0678
blr1303	1415783..1416196	414	1049291	458	65.17	67.52	458	458	190	58.19	56.94	190	190	0.843306	1.18581
blr1304	1416254..1417060	807	1049298	555	40.52	41.97	555	555	240	37.71	36.9	240	240	0.879199	1.1374
bll1305	complement(1417221..1417991)	771	1049287	243	18.57	19.24	243	243	63	10.36	10.14	63	63	0.527027	1.89744
bll1306	complement(1418131..1419708)	1578	1049294	438	16.35	16.94	438	438	163	13.1	12.82	163	163	0.756789	1.32137
blr1307	1419731..1420543	813	1049277	592	42.9	44.44	592	592	171	26.67	26.1	171	171	0.587309	1.70268
blr1308	1420774..1422150	1377	1049279	449	19.21	19.9	449	449	78	7.18	7.03	78	78	0.353266	2.83073
acs	1422454..1424364	1911	1047331	1063	32.77	33.95	1063	1063	492	32.64	31.94	492	492	0.940795	1.06293
bsr1310	1424541..1424810	270	1050231	84	18.33	18.99	84	84	32	15.03	14.71	32	32	0.774618	1.29096
blr1311	1424973..1425749	777	1049267	236	17.89	18.54	236	236	57	9.3	9.1	57	57	0.490831	2.03736
bsl1312	complement(1425819..1426064)	246	1049272	131	31.37	32.5	131	131	71	36.59	35.81	71	71	1.10185	0.907568
bll1313	complement(1426224..1426970)	747	1049276	1565	123.42	127.86	1565	1565	865	146.82	143.68	865	865	1.12373	0.889894
ispH_1	1427172..1428140	969	1049271	3983	242.16	250.86	3983	3983	1460	191.03	186.95	1460	1460	0.745236	1.34186
thrB	1428147..1429130	984	1049260	1886	112.92	116.97	1886	1886	634	81.69	79.95	634	634	0.683509	1.46304
rnhA	1429127..1429591	465	1049265	654	82.86	85.84	654	654	357	97.34	95.26	357	357	1.10974	0.901113
bll1317	complement(1429711..1430196)	486	1049337	4852	588.16	609.29	4852	4852	1942	506.63	495.8	1942	1942	0.813734	1.2289
bll1318	complement(1430305..1430859)	555	1049261	363	38.53	39.92	363	363	94	21.47	21.02	94	94	0.526553	1.89914
fadD	complement(1430875..1432560)	1686	1049253	2876	100.49	104.11	2876	2876	911	68.51	67.04	911	911	0.643934	1.55295
bll1320	complement(1432754..1434217)	1464	1049235	1807	72.72	75.33	1807	1807	714	61.84	60.51	714	714	0.803266	1.24492
chvA	complement(1434408..1436216)	1809	1049255	1020	33.22	34.41	1020	1020	293	20.54	20.1	293	293	0.584133	1.71194
bll1322	complement(1436302..1437531)	1230	1049237	1410	67.53	69.96	1410	1410	409	42.16	41.26	409	409	0.589766	1.69559
his2	1438130..1438534	405	1053380	2717	395.22	409.43	2717	2717	1983	620.79	607.53	1983	1983	1.48384	0.673926
blr1324	1438601..1439182	582	1049239	613	62.05	64.28	613	613	262	57.08	55.86	262	262	0.869011	1.15073
blr1325	1439311..1439841	531	1051050	372	41.27	42.76	372	372	218	52.05	50.94	218	218	1.1913	0.839419
aspA	1439878..1441278	1401	1051908	671	28.22	29.23	671	671	301	27.24	26.66	301	301	0.912077	1.0964
blr1327	1441529..1442497	969	1049221	520	31.61	32.75	520	520	258	33.76	33.04	258	258	1.00885	0.991223
blr1328	1442728..1443501	774	1054603	219	16.67	17.27	219	219	104	17.04	16.67	104	104	0.965258	1.03599
coaL	complement(1443925..1445487)	1563	1049236	237	8.93	9.25	237	237	82	6.65	6.51	82	82	0.703784	1.42089
blr1330	1445488..1446561	1074	1049217	160	8.78	9.09	160	160	68	8.03	7.86	68	68	0.864686	1.15649
blr1331	1447200..1447835	636	1049233	1230	113.93	118.03	1230	1230	1418	282.68	276.64	1418	1418	2.34381	0.426656
blr1332	1447883..1448662	780	1053819	301	22.73	23.55	301	301	276	44.86	43.9	276	276	1.86412	0.536446
bsl1333	complement(1448666..1448872)	207	1049226	24	6.83	7.08	24	24	9	5.51	5.39	9	9	0.761299	1.31354
bsl1334	complement(1448962..1449243)	282	1049213	17	3.55	3.68	17	17	8	3.6	3.52	8	8	0.956522	1.04545
bll1335	complement(1449850..1451775)	1926	1053841	288	8.81	9.13	288	288	134	8.82	8.63	134	134	0.945235	1.05794
bll1336	complement(1451772..1452449)	678	1049210	134	11.64	12.06	134	134	59	11.03	10.8	59	59	0.895522	1.11667
bll1337	complement(1452556..1455303)	2748	1049219	854	18.31	18.97	854	854	397	18.32	17.93	397	397	0.945177	1.058
bll1338	complement(1455583..1455978)	396	1055075	309	45.97	47.62	309	309	68	21.77	21.31	68	68	0.447501	2.23463
bll1339	complement(1455975..1456277)	303	1055077	117	22.75	23.57	117	117	47	19.67	19.25	47	47	0.816716	1.22442
Bjat13	complement(1456450..1456534)	85	3163193	601	416.55	431.52	601	601	126	187.94	183.93	126	126	0.426237	2.34611
blr1340	1456691..1457233	543	1055079	438	47.52	49.23	438	438	113	26.39	25.82	113	113	0.524477	1.90666
bll1341	complement(1457352..1458437)	1086	1055080	828	44.92	46.53	828	828	261	30.47	29.82	261	261	0.640877	1.56036
bll1342	complement(1458531..1458938)	408	1055082	975	140.78	145.84	975	975	211	65.57	64.17	211	211	0.440003	2.27271
blr1343	1459020..1459517	498	1055083	3104	367.2	380.39	3104	3104	661	168.29	164.69	661	661	0.43295	2.30973
bll1344	complement(1459665..1460213)	549	1055084	319	34.23	35.46	319	319	105	24.25	23.73	105	105	0.669205	1.49431
blr1345	1460325..1460753	429	1055085	1388	190.61	197.46	1388	1388	600	177.33	173.54	600	600	0.878862	1.13784
blr1346	1460757..1461233	477	1055087	250	30.88	31.99	250	250	156	41.47	40.58	156	156	1.26852	0.788319
blr1347	1461278..1461661	384	1055088	42	6.44	6.68	42	42	18	5.94	5.82	18	18	0.871257	1.14777
blr1348	1461658..1462380	723	1055089	112	9.13	9.45	112	112	40	7.01	6.86	40	40	0.725926	1.37755
blr1349	1462403..1463128	726	1055090	1197	97.13	100.62	1197	1197	364	63.57	62.21	364	364	0.618267	1.61742
bll1350	complement(1463502..1464569)	1068	1055091	267	14.73	15.26	267	267	38	4.51	4.41	38	38	0.288991	3.46032
bll1351	complement(1464598..1465569)	972	1055094	1034	62.67	64.92	1034	1034	246	32.09	31.4	246	246	0.483672	2.06752
blr1352	1465773..1467281	1509	1055096	848	33.11	34.3	848	848	257	21.59	21.13	257	257	0.616035	1.62328
blr1353	1467463..1469334	1872	1055097	1357	42.71	44.24	1357	1357	450	30.48	29.83	450	450	0.674277	1.48307
blr1354	1469364..1470323	960	1055098	448	27.49	28.48	448	448	136	17.96	17.58	136	136	0.617275	1.62002
blr1355	1470289..1471206	918	1055099	294	18.87	19.55	294	294	132	18.23	17.84	132	132	0.912532	1.09585
blr1356	1471206..1472201	996	1055100	406	24.01	24.88	406	406	155	19.73	19.31	155	155	0.776125	1.28845
blr1357	1472198..1473166	969	1055101	336	20.43	21.16	336	336	141	18.45	18.05	141	141	0.853025	1.1723
bll1358	complement(1473191..1474006)	816	1055102	241	17.4	18.02	241	241	73	11.34	11.1	73	73	0.615982	1.62342
bll1359	complement(1473925..1475130)	1206	1055103	369	18.03	18.67	369	369	110	11.56	11.32	110	110	0.60632	1.64929
blr1360	1475118..1476359	1242	1055104	30	1.42	1.47	30	30	11	1.12	1.1	11	11	0.748299	1.33636
blr1361	1476744..1477214	471	1055105	55	6.88	7.13	55	55	37	9.96	9.75	37	37	1.36746	0.731282
bll1362	complement(1477228..1479192)	1965	1055106	1109	33.25	34.44	1109	1109	1006	64.91	63.52	1006	1006	1.84437	0.542191
bsl1363	complement(1479312..1479533)	222	1055107	82	21.76	22.54	82	82	52	29.7	29.06	52	52	1.28926	0.775637
blr1364	1479994..1480995	1002	1055108	136	8	8.28	136	136	75	9.49	9.29	75	75	1.12198	0.891281
bgl	1480998..1482461	1464	1055110	167	6.72	6.96	167	167	88	7.62	7.46	88	88	1.07184	0.932976
bll1366	complement(1482473..1483075)	603	1055111	311	30.38	31.48	311	311	160	33.64	32.92	160	160	1.04574	0.956258
bll1367	complement(1483085..1483891)	807	1055112	2676	195.35	202.37	2676	2676	1813	284.84	278.75	1813	1813	1.37743	0.725991
bll1368	complement(1483858..1484886)	1029	1055113	217	12.42	12.87	217	217	109	13.43	13.14	109	109	1.02098	0.979452
bll1369	complement(1484928..1486733)	1806	1055114	233	7.6	7.87	233	233	63	4.42	4.33	63	63	0.550191	1.81755
bll1370	complement(1486873..1487958)	1086	1055115	279	15.13	15.68	279	279	126	14.71	14.4	126	126	0.918367	1.08889
alkA	complement(1487955..1488695)	741	1055116	88	7	7.25	88	88	38	6.5	6.36	38	38	0.877241	1.13994
gltX_1	1488874..1489779	906	1055117	74	4.81	4.98	74	74	52	7.28	7.12	52	52	1.42972	0.699438
blr1373	1489852..1491114	1263	1055118	576	26.87	27.83	576	576	329	33.03	32.32	329	329	1.16134	0.861077
bll1374	complement(1491041..1491934)	894	1055119	296	19.51	20.21	296	296	139	19.71	19.29	139	139	0.954478	1.04769
blr1375	1492146..1492463	318	1055120	149	27.6	28.6	149	149	40	15.95	15.61	40	40	0.545804	1.83216
blr1376	1492466..1493038	573	1055121	497	51.1	52.94	497	497	162	35.85	35.08	162	162	0.662637	1.50912
etfS	1493164..1493913	750	1055122	2213	173.83	180.08	2213	2213	992	167.7	164.11	992	992	0.911317	1.09731
etfL	1493913..1494857	945	1055123	2918	181.91	188.45	2918	2918	1232	165.29	161.76	1232	1232	0.858371	1.165
hbdA_1	1495065..1495946	882	1055124	2077	138.73	143.72	2077	2077	1149	165.17	161.64	1149	1149	1.12469	0.889136
tlpA	complement(1496312..1496977)	666	1055125	1008	89.16	92.37	1008	1008	703	133.83	130.97	703	703	1.41788	0.705276
argH	1497002..1498480	1479	1055126	1314	52.34	54.22	1314	1314	476	40.81	39.93	476	476	0.736444	1.35788
bsr1382	1498575..1498865	291	1055127	364	73.69	76.34	364	364	223	97.16	95.08	223	223	1.24548	0.802903
lysA	1498889..1500154	1266	1055128	1436	66.82	69.22	1436	1436	523	52.38	51.26	523	523	0.740537	1.35037
bll1384	complement(1500370..1501440)	1071	1055129	383	21.07	21.82	383	383	185	21.9	21.43	185	185	0.982126	1.0182
pcaC_1	complement(1501521..1501904)	384	1055130	193	29.61	30.67	193	193	78	25.75	25.2	78	78	0.82165	1.21706
blr1386	1501887..1504031	2145	1055131	10358	284.48	294.71	10358	10358	7043	416.3	407.41	7043	7043	1.38241	0.723374
blr1387	1504019..1505158	1140	1055132	2593	134	138.82	2593	2593	1676	186.4	182.42	1676	1676	1.31408	0.760991
bll1388	complement(1505368..1505742)	375	1055133	328	51.53	53.38	328	328	205	69.31	67.83	205	205	1.2707	0.786967
bll1389	complement(1505790..1506686)	897	1055134	653	42.89	44.43	653	653	638	90.18	88.25	638	638	1.98627	0.503456
ftsE	1506797..1507507	711	1055135	292	24.19	25.06	292	292	199	35.49	34.73	199	199	1.38587	0.721566
FtsX	1507500..1508468	969	1055136	428	26.02	26.96	428	428	119	15.57	15.24	119	119	0.565282	1.76903
blr1392	1508573..1509277	705	1055137	305	25.49	26.4	305	305	118	21.22	20.77	118	118	0.786742	1.27106
plsC	1509300..1510073	774	1055138	362	27.55	28.54	362	362	133	21.79	21.32	133	133	0.747022	1.33865
chaC	complement(1510070..1510690)	621	1055139	385	36.52	37.84	385	385	126	25.73	25.18	126	126	0.665433	1.50278
blr1395	1510792..1511976	1185	1055140	1726	85.81	88.89	1726	1726	551	58.95	57.69	551	551	0.649004	1.54082
tyrC	complement(1512095..1513030)	936	1055141	1416	89.12	92.33	1416	1416	496	67.19	65.75	496	496	0.71212	1.40426
hisC_1	complement(1513027..1514124)	1098	1055142	1091	58.54	60.64	1091	1091	341	39.38	38.53	341	341	0.635389	1.57384
bll1398	complement(1514157..1515005)	849	1055143	848	58.84	60.96	848	848	357	53.31	52.17	357	357	0.855807	1.16849
metX	1515380..1516582	1203	1055144	328	16.06	16.64	328	328	154	16.23	15.88	154	154	0.954327	1.04786
blr1400	1516575..1517246	672	1055145	143	12.54	12.99	143	143	56	10.57	10.34	56	56	0.795997	1.25629
bll1401	complement(1517303..1518166)	864	1055146	343	23.39	24.23	343	343	149	21.87	21.4	149	149	0.883203	1.13224
blr1402	1518382..1519167	786	1055147	854	64.01	66.31	854	854	217	35	34.26	217	217	0.516664	1.93549
bll1403	complement(1519275..1520063)	789	1055148	613	45.77	47.42	613	613	251	40.33	39.47	251	251	0.832349	1.20142
clpB_1	1520303..1522942	2640	1055149	9684	216.1	223.87	9684	9684	3539	169.96	166.33	3539	3539	0.742976	1.34594
bsl1405	complement(1523018..1523284)	267	1055151	110	24.27	25.14	110	110	30	14.25	13.94	30	30	0.554495	1.80344
bll1406	complement(1523374..1525197)	1824	1055152	2416	78.03	80.84	2416	2416	1176	81.74	80	1176	1176	0.989609	1.0105
bll1407	complement(1525160..1527319)	2160	1055153	12211	333.05	345.02	12211	12211	5855	343.68	336.33	5855	5855	0.974813	1.02584
rrn16S	1528226..1529715	1490	1055154	20786	821.85	851.39	20786	20786	9385	798.6	781.53	9385	9385	0.917946	1.08939
Bjat14	1529942..1530018	77	3163195	42	32.13	33.29	42	42	5	8.23	8.06	5	5	0.242115	4.13027
Bjat15	1530052..1530127	76	3163196	53	41.08	42.56	53	53	18	30.03	29.39	18	18	0.690555	1.44811
rrn23S	1530524..1533397	2874	1055155	90698	1859.17	1925.99	90698	90698	28873	1273.75	1246.53	28873	28873	0.647215	1.54508
rrn5S	1533504..1533622	119	1055156	694727	343934	356295	694727	694727	251644	268113	262384	251644	251644	0.736424	1.35791
blr1408	1534361..1534951	591	1055158	2328	232.06	240.4	2328	2328	672	144.17	141.08	672	672	0.586855	1.704
blr1409	1535051..1535851	801	1055159	986	72.52	75.13	986	986	386	61.1	59.79	386	386	0.795821	1.25656
glpK	1536103..1537605	1503	1055160	1567	61.42	63.63	1567	1567	441	37.2	36.41	441	441	0.572214	1.7476
blr1411	1537848..1538441	594	1055161	466	46.22	47.88	466	466	196	41.84	40.94	196	196	0.855054	1.16952
bll1412	complement(1538879..1539304)	426	1055162	258	35.68	36.96	258	258	100	29.76	29.13	100	100	0.788149	1.2688
bll1413	complement(1539321..1540304)	984	1055163	1353	81	83.92	1353	1353	549	70.74	69.23	549	549	0.824952	1.21219
blr1414	1540332..1540634	303	1055164	170	33.05	34.24	170	170	43	17.99	17.61	43	43	0.514311	1.94435
blr1415	1540766..1541395	630	1055165	378	35.35	36.62	378	378	92	18.52	18.12	92	92	0.494812	2.02097
bll1416	complement(1541412..1542419)	1008	1055166	867	50.67	52.49	867	867	167	21.01	20.56	167	167	0.391694	2.55302
bll1417	complement(1542778..1543566)	789	1055167	991	74	76.65	991	991	528	84.85	83.03	528	528	1.08324	0.92316
metH	complement(1544163..1548020)	3858	1055168	6921	105.69	109.48	6921	6921	4087	134.31	131.44	4087	4087	1.20058	0.832928
metF	complement(1548027..1548950)	924	1055169	1287	82.06	85.01	1287	1287	734	100.72	98.56	734	734	1.15939	0.86252
blr1420	1549323..1550336	1014	1055170	436	25.33	26.24	436	436	141	17.63	17.25	141	141	0.657393	1.52116
pheA	complement(1550428..1551288)	861	1055171	628	42.97	44.51	628	628	189	27.83	27.24	189	189	0.611997	1.63399
kdsB	complement(1551310..1552050)	741	1055172	232	18.44	19.11	232	232	60	10.27	10.05	60	60	0.525903	1.90149
cycM	1552271..1552825	555	1055173	1954	207.41	214.87	1954	1954	843	192.58	188.47	843	843	0.877135	1.14008
blr1424	1553036..1554952	1917	1055174	4733	145.45	150.68	4703	4733	1728	114.29	111.85	1719	1728	0.742302	1.34716
blr1425	1554811..1556853	2043	1055175	4574	131.9	136.64	4547	4574	1921	119.22	116.67	1914	1921	0.85385	1.17117
blr1426	1556856..1557965	1110	1055176	1819	96.54	100.01	1819	1819	814	92.98	90.99	814	814	0.909809	1.09913
blr1427	1557923..1559143	1221	1055177	2255	108.8	112.71	2255	2255	976	101.35	99.18	976	976	0.879957	1.13642
blr1428	1559193..1560785	1593	1055178	2646	97.85	101.37	2646	2646	1145	91.13	89.18	1145	1145	0.879747	1.13669
blr1429	1561569..1561955	387	1055179	847	128.94	133.57	847	847	391	128.1	125.36	391	391	0.938534	1.06549
bll1430	complement(1562072..1562926)	855	1055180	744	51.26	53.11	744	744	392	58.13	56.89	392	392	1.07117	0.933556
bll1431	complement(1562919..1564292)	1374	1055181	1484	63.63	65.92	1484	1484	511	47.15	46.15	511	511	0.700091	1.42839
bsr1432	1564497..1564700	204	1055182	117	33.79	35	117	117	77	47.86	46.83	77	77	1.338	0.747384
blr1433	1564904..1565719	816	1055183	474	34.22	35.45	474	474	351	54.54	53.37	351	351	1.5055	0.664231
ctpI	complement(1565782..1566756)	975	1055184	1823	110.15	114.11	1823	1823	1095	142.39	139.35	1095	1095	1.22119	0.818873
ctpH	complement(1566766..1567788)	1023	1055185	2287	131.7	136.44	2287	2287	1276	158.14	154.76	1276	1276	1.13427	0.881623
ctpG	complement(1567760..1569223)	1464	1055186	2636	106.07	109.89	2636	2636	1535	132.94	130.1	1535	1535	1.18391	0.844658
ctpF_2	complement(1569245..1570513)	1269	1055187	1892	87.83	90.99	1892	1892	1235	123.39	120.75	1235	1235	1.32707	0.75354
ctpE	complement(1570510..1571244)	735	1055188	1021	81.84	84.78	1021	1021	616	106.26	103.99	616	616	1.22659	0.815271
ctpD	complement(1571265..1572755)	1491	1055189	3698	146.12	151.37	3698	3698	2043	173.73	170.02	2043	2043	1.12321	0.890307
ctpC_2	complement(1572752..1573561)	810	1055190	1582	115.06	119.2	1582	1582	1231	192.69	188.57	1231	1231	1.58196	0.632126
ctpB	complement(1573680..1574204)	525	1055191	1538	172.59	178.79	1538	1538	1657	400.17	391.62	1657	1657	2.19039	0.45654
ctpA_2	complement(1574544..1574708)	165	1055192	1671	596.62	618.07	1671	1671	1425	1094.99	1071.59	1425	1425	1.73377	0.576778
blr1443	1574974..1575801	828	1055193	1144	81.4	84.32	1144	1144	821	125.72	123.03	821	821	1.45908	0.685361
blr1444	1575956..1576453	498	1055194	792	93.69	97.06	792	792	745	189.67	185.62	745	745	1.91243	0.522896
cspA_2	complement(1576581..1576793)	213	1055195	2807	776.37	804.28	2807	2807	1867	1111.33	1087.58	1867	1867	1.35224	0.739513
infA	complement(1577070..1577360)	291	1055196	1762	356.71	369.53	1762	1762	1681	732.41	716.76	1681	1681	1.93965	0.515556
rhlE_1	complement(1577384..1578976)	1593	1055197	3992	147.63	152.94	3992	3992	7083	563.74	551.69	7083	7083	3.60723	0.277221
blr1448	1579342..1580784	1443	1055198	797	32.54	33.71	797	797	561	49.29	48.24	561	561	1.43103	0.698798
blr1449	1580872..1582479	1608	1055199	94	3.44	3.57	94	94	32	2.52	2.47	32	32	0.691877	1.44534
blr1450	1582476..1583645	1170	1055200	67	3.37	3.49	67	67	30	3.25	3.18	30	30	0.911175	1.09748
blr1451	1583651..1584412	762	1055201	35	2.71	2.8	35	35	13	2.16	2.12	13	13	0.757143	1.32075
blr1452	1584416..1585111	696	1055202	39	3.3	3.42	39	39	27	4.92	4.81	27	27	1.40643	0.711019
ureD	1585144..1585974	831	1055203	179	12.69	13.15	179	179	90	13.73	13.44	90	90	1.02205	0.978423
ureA	1585999..1586301	303	1055204	44	8.55	8.86	44	44	30	12.55	12.29	30	30	1.38713	0.720911
ureB	1586414..1586719	306	1055205	37	7.12	7.38	37	37	18	7.46	7.3	18	18	0.98916	1.01096
blr1456	1586723..1587262	540	1055206	72	7.86	8.14	72	72	27	6.34	6.2	27	27	0.761671	1.3129
ureC	1587297..1589015	1719	1055207	571	19.57	20.27	571	571	258	19.03	18.62	258	258	0.918599	1.08861
bsr1458	1589137..1589436	300	1055208	452	88.76	91.95	452	452	211	89.17	87.27	211	211	0.949103	1.05363
ureF	1590100..1590828	729	1055209	338	27.31	28.3	338	338	173	30.09	29.45	173	173	1.04064	0.960951
ureG	1590988..1591611	624	1055210	274	25.87	26.8	274	274	107	21.74	21.28	107	107	0.79403	1.2594
blr1461	1591910..1593568	1659	1055211	2038	72.37	74.97	2038	2038	727	55.56	54.37	727	727	0.725223	1.37889
bll1462	complement(1593581..1593940)	360	1055212	391	63.99	66.29	391	391	155	54.59	53.42	155	155	0.805853	1.24092
bll1463	complement(1594050..1594679)	630	1055213	621	58.07	60.16	621	621	202	40.65	39.78	202	202	0.661237	1.51232
bll1464	complement(1594743..1596044)	1302	1055214	932	42.17	43.69	932	932	243	23.66	23.16	243	243	0.530098	1.88644
bll1465	complement(1596142..1596621)	480	1055215	92	11.29	11.7	92	92	26	6.87	6.72	26	26	0.574359	1.74107
bll1466	complement(1596673..1597125)	453	1055216	637	82.84	85.82	637	637	166	46.46	45.47	166	166	0.52983	1.8874
bll1467	complement(1597122..1598270)	1149	1055217	329	16.87	17.48	329	329	182	20.08	19.65	182	182	1.12414	0.889567
blr1468	1598430..1599248	819	1055218	443	31.87	33.01	443	443	121	18.73	18.33	121	121	0.555286	1.80087
blr1469	1599266..1599916	651	1055219	317	28.69	29.72	317	317	132	25.71	25.16	132	132	0.846568	1.18124
bll1470	complement(1600280..1602373)	2094	1055220	623	17.53	18.16	623	623	499	30.21	29.57	499	499	1.6283	0.614136
bll1471	complement(1602636..1604816)	2181	1055221	218	5.89	6.1	218	218	111	6.45	6.31	111	111	1.03443	0.966719
bsr1472	1605002..1605157	156	1055222	54	20.39	21.13	54	54	37	30.07	29.43	37	37	1.39281	0.717975
bsl1473	complement(1605233..1605439)	207	1055223	753	214.3	222.01	753	753	277	169.66	166.04	277	277	0.747894	1.33709
glcB	complement(1605564..1607729)	2166	1055224	2115	57.53	59.59	2115	2115	1363	79.78	78.08	1363	1363	1.31029	0.763192
nodQ	complement(1608127..1610043)	1917	1055225	938	28.83	29.86	938	938	119	7.87	7.7	119	119	0.25787	3.87792
cysD_3	complement(1610064..1610858)	795	1055226	556	41.2	42.68	556	556	80	12.76	12.49	80	80	0.292643	3.41713
blr1477	1611104..1612528	1425	1055227	716	29.6	30.66	716	716	151	13.44	13.15	151	151	0.428898	2.33156
blr1478	1612525..1612833	309	1055228	177	33.75	34.96	177	177	45	18.46	18.07	45	45	0.516876	1.9347
blr1479	1612862..1614517	1656	1055229	1691	60.16	62.32	1691	1691	418	32	31.32	418	418	0.502567	1.98978
blr1480	1614504..1615019	516	1055230	233	26.6	27.56	233	233	88	21.62	21.16	88	88	0.767779	1.30246
cysH	1615016..1615747	732	1055231	475	38.23	39.6	475	475	217	37.59	36.78	217	217	0.928788	1.07667
blr1482	1615860..1616873	1014	1055232	2415	140.31	145.35	2415	2415	406	50.77	49.68	406	406	0.341796	2.92572
blr1483	1616911..1617750	840	1055233	421	29.53	30.59	421	421	79	11.92	11.67	79	79	0.381497	2.62125
blr1484	1617762..1618673	912	1055234	333	21.51	22.28	333	333	67	9.31	9.12	67	67	0.409336	2.44298
blr1485	1618663..1619697	1035	1055235	656	37.34	38.68	656	656	170	20.83	20.38	170	170	0.526887	1.89794
blr1486	1619715..1620410	696	1055236	662	56.03	58.05	662	662	305	55.56	54.37	305	305	0.936606	1.06768
blr1487	1620489..1621667	1179	1055237	1792	89.54	92.76	1792	1792	885	95.17	93.14	885	885	1.0041	0.99592
bdhA_1	1621669..1622457	789	1055238	1616	120.66	125	1616	1616	838	134.66	131.78	838	838	1.05424	0.948551
bll1489	complement(1622585..1623409)	825	1055239	772	55.13	57.11	772	772	490	75.3	73.7	490	490	1.29049	0.774898
bll1490	complement(1623598..1624992)	1395	1055240	1394	58.87	60.99	1394	1394	810	73.62	72.05	810	810	1.18134	0.846495
bll1491	complement(1625212..1626054)	843	1055241	1596	111.54	115.54	1596	1596	537	80.77	79.04	537	537	0.684092	1.46179
blr1492	1626197..1626841	645	1055242	1987	181.49	188.01	1987	1987	640	125.81	123.12	640	640	0.654859	1.52705
tfdA	complement(1627004..1627891)	888	1055243	681	45.18	46.8	681	681	206	29.41	28.78	206	206	0.614957	1.62613
bdhA_2	complement(1627990..1628739)	750	1055244	164	12.88	13.35	164	164	63	10.65	10.42	63	63	0.780524	1.28119
blr1495	1628869..1629606	738	1055245	167	13.33	13.81	167	167	61	10.48	10.26	61	61	0.74294	1.346
blr1496	1629679..1630053	375	1055246	330	51.84	53.71	330	330	134	45.31	44.34	134	134	0.825545	1.21132
bll1497	complement(1630122..1631831)	1710	1055247	1949	67.15	69.56	1949	1949	907	67.25	65.81	907	907	0.94609	1.05698
bll1498	complement(1632013..1633560)	1548	1055248	2209	84.07	87.09	2209	2209	897	73.47	71.9	897	897	0.825583	1.21127
exoN	1633599..1634474	876	1055249	2931	197.11	204.2	2931	2931	1408	203.79	199.43	1408	1408	0.976641	1.02392
bll1500	complement(1634608..1636104)	1497	1055250	1848	72.73	75.34	1848	1848	1310	110.95	108.58	1310	1310	1.4412	0.693866
blr1501	1636195..1636524	330	1055251	289	51.59	53.45	289	289	117	44.95	43.99	117	117	0.823012	1.21505
bll1502	complement(1636567..1639401)	2835	1055252	2689	55.88	57.89	2689	2689	1264	56.53	55.32	1264	1264	0.955605	1.04646
qor_1	complement(1639583..1640581)	999	1055253	1089	64.22	66.53	1089	1089	463	58.76	57.51	463	463	0.864422	1.15684
bsr1504	1640695..1640886	192	1055254	36	11.05	11.44	36	36	16	10.57	10.34	16	16	0.903846	1.10638
bsr1505	1641140..1641394	255	1055255	337	77.86	80.66	337	337	154	76.57	74.93	154	154	0.928961	1.07647
blr1506	1641458..1641967	510	1055256	2138	246.97	255.85	2138	2138	1637	406.97	398.27	1637	1637	1.55665	0.642403
rpmE	complement(1642176..1642403)	228	1055257	8626	2228.86	2308.96	8626	8626	4001	2224.91	2177.37	4001	4001	0.943009	1.06044
blr1508	1642572..1644455	1884	1055258	9857	308.23	319.31	9857	9857	7278	489.79	479.32	7278	7278	1.50111	0.666173
bll1509	complement(1644652..1645098)	447	1055259	318	41.91	43.42	318	318	441	125.09	122.41	441	441	2.81921	0.35471
motB_1	complement(1645098..1646126)	1029	1055260	865	49.52	51.3	865	865	497	61.24	59.93	497	497	1.16823	0.855999
bll1511	complement(1646131..1647162)	1032	1055261	733	41.84	43.35	733	733	495	60.81	59.51	495	495	1.37278	0.728449
blr1512	1647104..1648525	1422	1055262	202	8.37	8.67	202	202	91	8.11	7.94	91	91	0.915802	1.09194
blr1513	1648639..1649280	642	1055263	827	75.89	78.62	827	827	404	79.79	78.08	404	404	0.993132	1.00692
bsr1514	1649318..1649542	225	1055264	89	23.3	24.14	89	89	32	18.03	17.65	32	32	0.731152	1.36771
acrA	1649701..1650894	1194	1055265	8885	438.39	454.15	8885	8885	6067	644.24	630.47	6067	6067	1.38824	0.720336
acrB	1650901..1654053	3153	1055266	16744	312.85	324.1	16744	16744	12513	503.17	492.42	12513	12513	1.51935	0.658178
suhB	complement(1654184..1654975)	792	1055267	929	69.1	71.59	929	929	543	86.93	85.07	543	543	1.18829	0.841542
bll1518	complement(1655073..1656131)	1059	1055268	1366	75.99	78.72	1366	1366	516	61.78	60.46	516	516	0.768039	1.30202
bll1519	complement(1656140..1656700)	561	1055269	528	55.45	57.44	528	528	191	43.17	42.24	191	191	0.735376	1.35985
bll1520	complement(1656830..1657855)	1026	1055270	1244	71.43	74	1244	1244	459	56.72	55.51	459	459	0.750135	1.33309
bll1521	complement(1658095..1659162)	1068	1055271	4209	232.17	240.52	4209	4209	1460	173.32	169.62	1460	1460	0.705222	1.41799
pgk	complement(1659217..1660413)	1197	1055272	2763	135.99	140.87	2763	2763	852	90.25	88.32	852	852	0.626961	1.595
gapA	complement(1660553..1661560)	1008	1055273	6743	394.09	408.26	6743	6743	2108	265.15	259.48	2108	2108	0.635575	1.57338
tktA	complement(1661709..1663724)	2016	1055274	2541	74.25	76.92	2541	2541	957	60.19	58.9	957	957	0.765731	1.30594
bsr1525	1664121..1664411	291	1055275	172	34.82	36.07	172	172	87	37.91	37.1	87	87	1.02856	0.972237
blr1526	1664408..1664791	384	1055276	277	42.5	44.02	277	277	114	37.64	36.84	114	114	0.836892	1.1949
blr1527	1665296..1666030	735	1055277	622	49.86	51.65	622	622	328	56.58	55.37	328	328	1.07202	0.932816
blr1528	1666023..1666832	810	1055278	566	41.17	42.65	566	566	387	60.58	59.28	387	387	1.38992	0.719467
bll1529	complement(1667040..1668383)	1344	1055279	559	24.5	25.38	559	559	193	18.21	17.82	193	193	0.702128	1.42424
bll1530	complement(1668380..1670560)	2181	1055280	837	22.61	23.42	837	837	222	12.91	12.63	222	222	0.539283	1.85432
bll1531	complement(1670557..1671132)	576	1055281	123	12.58	13.03	123	123	34	7.48	7.32	34	34	0.561781	1.78005
bll1532	complement(1671727..1673151)	1425	1055282	937	38.74	40.13	937	937	488	43.42	42.49	488	488	1.05881	0.944458
bll1533	complement(1673271..1675112)	1842	1055283	1796	57.44	59.51	1796	1796	1279	88.04	86.15	1279	1279	1.44766	0.690772
blr1534	1675225..1675971	747	1055284	631	49.76	51.55	631	631	200	33.95	33.22	200	200	0.644423	1.55178
ruvC	1676211..1676738	528	1055285	382	42.62	44.15	382	382	185	44.42	43.47	185	185	0.984598	1.01564
ruvA	1676924..1677541	618	1055286	275	26.22	27.16	275	275	127	26.06	25.5	127	127	0.938881	1.0651
ruvB	1677538..1678593	1056	1055287	1176	65.61	67.97	1176	1176	337	40.46	39.6	337	337	0.58261	1.71641
blr1538	1678687..1679556	870	1055288	386	26.14	27.08	386	386	79	11.51	11.27	79	79	0.416174	2.40284
blr1539	1679642..1680559	918	1055289	2225	142.79	147.92	2225	2225	736	101.65	99.48	736	736	0.672526	1.48693
bll1540	complement(1680691..1682394)	1704	1055290	3457	119.52	123.81	3457	3457	1306	97.17	95.1	1306	1306	0.768112	1.30189
bll1541	complement(1682599..1682925)	327	1055291	87	15.67	16.24	87	87	17	6.59	6.45	17	17	0.397167	2.51783
blr1542	1684056..1684367	312	1055292	43	8.12	8.41	0	43	17	6.91	6.76	0	17	0.803805	1.24408
blr1543	1684364..1685191	828	1055293	63	4.48	4.64	0	63	34	5.21	5.1	0	34	1.09914	0.909804
bll1544	complement(1685438..1685851)	414	1055294	59	8.4	8.7	59	59	17	5.21	5.1	17	17	0.586207	1.70588
bll1545	complement(1686521..1687555)	1035	1055295	146	8.31	8.61	146	146	48	5.88	5.75	48	48	0.667828	1.49739
blr1546	1687525..1687890	366	1055296	137	22.05	22.84	137	137	66	22.86	22.37	66	66	0.979422	1.02101
bsr1547	1688701..1688934	234	1055297	14	3.52	3.65	14	14	3	1.63	1.59	3	3	0.435616	2.2956
blr1548	1689319..1689669	351	1055298	43	7.22	7.48	43	43	24	8.67	8.48	24	24	1.13369	0.882075
bll1549	complement(1691232..1691681)	450	1055299	117	15.32	15.87	117	117	47	13.24	12.96	47	47	0.816635	1.22454
pilA2	1692390..1692551	162	1055300	32	11.64	12.06	32	32	16	12.52	12.25	16	16	1.01575	0.98449
blr1551	1692592..1694292	1701	1055301	498	17.25	17.87	498	498	234	17.44	17.07	234	234	0.955232	1.04687
mauG	1694681..1695703	1023	1055302	897	51.66	53.51	897	897	755	93.57	91.57	755	755	1.71127	0.584362
bsr1553	1695988..1696281	294	1055303	129	25.85	26.78	122	129	86	37.09	36.3	80	86	1.35549	0.737741
blr1554	1696142..1697203	1062	1055304	1182	65.57	67.93	1163	1182	1201	143.38	140.32	1185	1201	2.06566	0.484108
bll1555	complement(1697208..1697567)	360	1055307	409	66.93	69.34	409	409	235	82.76	81	235	235	1.16816	0.856049
blr1556	1697964..1699067	1104	1055306	282	15.05	15.59	282	282	172	19.75	19.33	172	172	1.2399	0.806518
bll1557	complement(1699276..1699767)	492	1055095	145	17.36	17.99	145	145	83	21.39	20.93	83	83	1.16342	0.859532
bll1558	complement(1700112..1700504)	393	1055092	199	29.83	30.9	199	199	91	29.36	28.73	91	91	0.929773	1.07553
bll1559	complement(1700812..1701195)	384	1055109	121	18.56	19.23	121	121	35	11.56	11.31	35	35	0.588144	1.70027
bll1560	complement(1701518..1701916)	399	1054845	102	15.06	15.6	102	102	57	18.11	17.73	57	57	1.13654	0.879865
bsr1561	1702208..1702411	204	1054941	20	5.78	5.98	20	20	7	4.35	4.26	7	7	0.712375	1.40376
bsr1562	1702398..1702586	189	1055081	19	5.92	6.14	19	19	9	6.04	5.91	9	9	0.962541	1.03892
blr1563	1703427..1703741	315	1054466	1098	205.35	212.73	1098	1098	665	267.66	261.94	665	665	1.23133	0.812133
blr1564	1703751..1706579	2829	1053624	10565	220.01	227.92	10565	10565	5785	259.27	253.73	5785	5785	1.11324	0.898278
bll1565	complement(1706530..1706871)	342	1048931	607	104.56	108.32	607	607	343	127.16	124.44	343	343	1.14882	0.87046
bll1566	complement(1706790..1708130)	1341	1055562	1317	57.86	59.94	1317	1317	717	67.79	66.34	717	717	1.10677	0.903527
bll1567	complement(1708118..1708570)	453	1054848	654	85.05	88.11	654	654	392	109.72	107.37	392	392	1.21859	0.82062
bll1568	complement(1709025..1709636)	612	1054876	781	75.18	77.88	781	781	369	76.45	74.81	369	369	0.96058	1.04104
bll1569	complement(1709755..1717887)	8133	1054929	4282	31.02	32.13	4282	4282	2268	35.36	34.6	2268	2268	1.07688	0.928613
bll1570	complement(1717890..1730216)	12327	1054635	8908	42.57	44.1	8908	8908	5866	60.33	59.04	5866	5866	1.33878	0.746951
blr1571	1730344..1732182	1839	1049117	46023	1474.35	1527.34	46020	46023	26064	1796.96	1758.56	26063	26064	1.15139	0.868517
bll1572	complement(1732093..1733550)	1458	1053659	1402	56.65	58.69	1402	1402	764	66.44	65.02	764	764	1.10785	0.902645
blr1573	1733784..1734215	432	1054459	108	14.73	15.26	108	108	51	14.97	14.65	51	51	0.960026	1.04164
bsr1574	1734212..1734463	252	1053994	17	3.97	4.12	17	17	3	1.51	1.48	3	3	0.359223	2.78378
blr1575	1734645..1735076	432	1051936	289	39.41	40.83	289	289	114	33.46	32.74	114	114	0.801861	1.2471
bll1576	complement(1735029..1735697)	669	1054447	102	8.98	9.3	102	102	52	9.85	9.64	52	52	1.03656	0.96473
bll1577	complement(1735639..1735998)	360	1054843	46	7.53	7.8	39	46	20	7.04	6.89	18	20	0.883333	1.13208
blr1578	1735819..1736181	363	1053634	141	22.88	23.71	113	141	48	16.77	16.41	42	48	0.692113	1.44485
blr1579	1736222..1736569	348	1054529	313	52.99	54.89	313	313	133	48.46	47.42	133	133	0.86391	1.15753
bll1580	complement(1736735..1737340)	606	1054809	694	67.47	69.89	694	694	325	68	66.54	325	325	0.952068	1.05035
bll1581	complement(1737631..1738476)	846	1053658	720	50.14	51.94	720	720	357	53.5	52.36	357	357	1.00809	0.991979
bll1582	complement(1738764..1739477)	714	1053649	468	38.61	40	468	468	266	47.23	46.23	266	266	1.15575	0.865239
bll1583	complement(1739564..1741297)	1734	1053768	1233	41.89	43.4	1233	1233	905	66.17	64.76	905	905	1.49217	0.670167
bll1584	complement(1741808..1742662)	855	1054842	638	43.96	45.54	638	638	433	64.21	62.84	433	433	1.37989	0.724698
bll1585	complement(1742640..1743035)	396	1054678	77	11.46	11.87	63	77	29	9.28	9.09	29	29	0.765796	1.30583
bll1586	complement(1742873..1743238)	366	1054816	75	12.07	12.51	68	75	35	12.12	11.87	33	35	0.948841	1.05392
bll1587	complement(1743800..1744345)	546	1054935	279	30.1	31.19	279	279	167	38.78	37.95	167	167	1.21674	0.821871
blr1588	1744328..1745299	972	1054893	177	10.73	11.11	177	177	86	11.22	10.98	86	86	0.988299	1.01184
bsl1589	complement(1745286..1745522)	237	1054822	105	26.1	27.04	105	105	53	28.35	27.75	53	53	1.02626	0.974414
bsr1590	1745795..1746064	270	1054837	66	14.4	14.92	66	66	27	12.68	12.41	27	27	0.831769	1.20226
bll1591	complement(1746353..1746952)	600	1054962	213	20.91	21.67	213	213	78	16.48	16.13	78	78	0.744347	1.34346
bll1592	complement(1747025..1748152)	1128	1054880	908	47.42	49.13	908	908	420	47.21	46.2	420	420	0.940362	1.06342
bll1593	complement(1749064..1751496)	2433	1054831	3927	95.09	98.51	3927	3927	1874	97.66	95.57	1874	1874	0.970155	1.03076
bll1594	complement(1751497..1752066)	570	1054902	844	87.23	90.37	844	844	202	44.93	43.97	202	202	0.486555	2.05526
bll1595	complement(1752063..1753814)	1752	1054862	1121	37.69	39.05	1121	1121	502	36.33	35.55	502	502	0.910371	1.09845
bsl1596	complement(1754362..1754577)	216	1054959	33	9	9.32	33	33	12	7.04	6.89	12	12	0.73927	1.35269
Bjat16	complement(1754649..1754724)	76	3163204	0	0	0	0	0	0	0	0	0	0
bsl1597	complement(1754831..1755103)	273	1054887	2	0.43	0.45	0	2	4	1.86	1.82	0	4	4.04444	0.247253
bsl1598	complement(1755199..1755468)	270	1054849	5	1.09	1.13	0	5	4	1.88	1.84	0	4	1.62832	0.61413
bsr1599	1755535..1755825	291	1054647	65	13.16	13.63	65	65	19	8.28	8.1	19	19	0.594277	1.68272
blr1600	1756207..1757574	1368	1054884	1391	59.9	62.06	1391	1391	366	33.92	33.2	366	366	0.534966	1.86928
blr1601	1757607..1759295	1689	1054833	1288	44.93	46.54	1288	1288	377	28.3	27.7	377	377	0.595187	1.68014
blr1602	1759292..1760254	963	1054547	490	29.98	31.05	490	490	177	23.3	22.81	177	177	0.734622	1.36125
blr1603	1760251..1761132	882	1054673	295	19.7	20.41	292	295	90	12.94	12.66	90	90	0.620284	1.61216
blr1604	1760976..1762856	1881	1054869	976	30.57	31.67	971	976	255	17.19	16.82	255	255	0.531102	1.88288
bll1605	complement(1763124..1763471)	348	1054860	354	59.93	62.08	354	354	109	39.71	38.86	109	109	0.625966	1.59753
blr1606	1763735..1764163	429	1051438	63	8.65	8.96	63	63	44	13	12.73	44	44	1.42076	0.703849
bsr1607	1764166..1764402	237	1054630	5	1.24	1.29	5	5	3	1.6	1.57	3	3	1.21705	0.821656
bll1608	complement(1764824..1765651)	828	1054651	52	3.7	3.83	0	52	61	9.34	9.14	0	61	2.38642	0.419037
bll1609	complement(1765648..1766007)	360	1054028	85	13.91	14.41	0	85	46	16.2	15.85	0	46	1.09993	0.909148
blr1610	1766267..1767253	987	1054628	140	8.36	8.66	140	140	65	8.35	8.17	65	65	0.943418	1.05998
blr1611	1767237..1768103	867	1048926	95	6.46	6.69	95	95	25	3.66	3.58	25	25	0.535127	1.86872
ardC	1769174..1770037	864	1054638	39	2.66	2.75	39	39	15	2.2	2.15	15	15	0.781818	1.27907
blr1613	1770164..1771102	939	1054632	47	2.95	3.05	47	47	7	0.95	0.92	7	7	0.301639	3.31522
blr1614	1771312..1771680	369	1054966	12	1.92	1.98	12	12	0	0	0	0	0	0
blr1615	1771659..1772393	735	1054970	22	1.76	1.83	22	22	7	1.21	1.18	7	7	0.644809	1.55085
blr1616	1772541..1773881	1341	1054631	33	1.45	1.5	33	33	8	0.76	0.74	8	8	0.493333	2.02703
trbL_1	1773989..1774828	840	1053454	13	0.91	0.94	13	13	7	1.06	1.03	7	7	1.09574	0.912621
trbF_1	1774921..1775604	684	1055042	22	1.89	1.96	22	22	16	2.97	2.9	16	16	1.47959	0.675862
trbG_1	1775679..1776635	957	1054428	94	5.79	5.99	94	94	61	8.08	7.91	61	61	1.32053	0.757269
trbI_1	1776632..1777834	1203	1054433	121	5.93	6.14	121	121	45	4.74	4.64	45	45	0.7557	1.32328
bsr1621	1777840..1778076	237	1054975	32	7.95	8.24	32	32	11	5.88	5.76	11	11	0.699029	1.43056
bsr1622	1778125..1778337	213	1054885	8	2.21	2.29	8	8	4	2.38	2.33	4	4	1.01747	0.982833
bll1623	complement(1778735..1779115)	381	1053647	33	5.1	5.29	33	33	14	4.66	4.56	14	14	0.862004	1.16009
bsl1624	complement(1781305..1781493)	189	1054972	11	3.43	3.55	11	11	7	4.7	4.6	7	7	1.29577	0.771739
blr1625	1781943..1782476	534	1054943	199	21.95	22.74	199	199	88	20.89	20.45	88	88	0.899296	1.11198
blr1626	1782627..1783607	981	1054670	415	24.92	25.82	415	415	139	17.96	17.58	139	139	0.680868	1.46871
blr1627	1783565..1783972	408	1054553	150	21.66	22.44	150	150	75	23.31	22.81	75	75	1.01649	0.983779
bsr1628	1783953..1784063	111	1053640	5	2.65	2.75	5	5	0	0	0	0	0	0
blr1629	1784843..1787959	3117	1054958	7967	150.58	155.99	7967	7967	4622	188.01	183.99	4622	4622	1.1795	0.847818
nolK	complement(1788234..1789241)	1008	1054951	132	7.71	7.99	132	132	72	9.06	8.86	72	72	1.10889	0.901806
noeL	complement(1789213..1790331)	1119	1055308	95	5	5.18	95	95	54	6.12	5.99	54	54	1.15637	0.864775
nodM	1791631..1793457	1827	1053361	452	14.57	15.1	452	452	226	15.68	15.35	226	226	1.01656	0.983713
noeD	1793790..1794230	441	1054944	54	7.21	7.47	54	54	23	6.61	6.47	23	23	0.866131	1.15456
bll1634	complement(1794851..1795207)	357	1053637	74	12.21	12.65	74	74	52	18.47	18.07	52	52	1.42846	0.700055
blr1635	1795584..1795994	411	1051701	142	20.35	21.09	142	142	69	21.29	20.83	69	69	0.987672	1.01248
bll1636	complement(1796012..1796329)	318	1054952	212	39.28	40.69	212	212	74	29.5	28.87	74	74	0.709511	1.40942
bsl1637	complement(1796359..1796595)	237	1054954	20	4.97	5.15	20	20	0	0	0	0	0	0
blr1638	1797104..1797439	336	1053390	10	1.75	1.82	10	10	4	1.51	1.48	4	4	0.813187	1.22973
bsl1639	complement(1799055..1799336)	282	1052624	19	3.97	4.11	19	19	0	0	0	0	0	0
blr1640	1799386..1800390	1005	1054642	60	3.52	3.64	60	60	19	2.4	2.35	19	19	0.645604	1.54894
bll1641	complement(1801132..1801842)	711	1054933	20	1.66	1.72	1	20	12	2.14	2.09	1	12	1.21512	0.822967
bll1642	complement(1801848..1803227)	1380	1054980	12	0.51	0.53	0	12	7	0.64	0.63	0	7	1.18868	0.84127
bll1643	complement(1803356..1804162)	807	1054038	62	4.53	4.69	62	62	21	3.3	3.23	21	21	0.688699	1.45201
blr1644	1804437..1805243	807	1054043	40	2.92	3.03	40	40	18	2.83	2.77	18	18	0.914191	1.09386
blr1645	1806183..1806722	540	1048550	523	57.06	59.11	77	523	331	77.72	76.06	49	331	1.28675	0.77715
bsr1646	1806691..1806963	273	1054674	54	11.65	12.07	29	54	26	12.08	11.82	20	26	0.979287	1.02115
bll1647	complement(1807013..1808362)	1350	1053405	232	10.12	10.49	138	232	104	9.77	9.56	76	104	0.911344	1.09728
bll1648	complement(1808753..1809121)	369	1054489	27	4.31	4.47	27	27	3	1.03	1.01	3	3	0.225951	4.42574
blr1649	1809262..1810800	1539	1054432	715	27.37	28.35	715	715	255	21.01	20.56	255	255	0.72522	1.37889
blr1650	1810829..1811209	381	1054812	36	5.57	5.77	36	36	22	7.32	7.16	22	22	1.2409	0.805866
bsl1651	complement(1811253..1811477)	225	1054907	39	10.21	10.58	39	39	4	2.25	2.21	4	4	0.208885	4.78733
bsl1652	complement(1811515..1811718)	204	1054665	42	12.13	12.56	42	42	17	10.57	10.34	17	17	0.823248	1.2147
blr1653	1811998..1812339	342	1054633	28	4.82	5	28	28	14	5.19	5.08	14	14	1.016	0.984252
bsl1654	complement(1812588..1812872)	285	1054181	14	2.89	3	14	14	2	0.89	0.87	2	2	0.29	3.44828
blr1655	1813085..1813795	711	1050438	61	5.05	5.24	1	61	44	7.85	7.68	1	44	1.46565	0.682292
blr1656	1814084..1814890	807	1054634	416	30.37	31.46	416	416	223	35.04	34.29	223	223	1.08996	0.917469
blr1657	1815214..1816209	996	1050006	235	13.9	14.4	235	235	122	15.53	15.2	122	122	1.05556	0.947368
blr1658	1816792..1817223	432	1054672	364	49.64	51.42	364	364	253	74.25	72.67	253	253	1.41326	0.707582
blr1659	1817354..1818382	1029	1054979	970	55.53	57.53	970	970	532	65.55	64.15	532	532	1.11507	0.896804
bll1660	complement(1818379..1819116)	738	1054637	974	77.75	80.55	974	974	582	99.99	97.85	582	582	1.21477	0.823199
blr1661	1819417..1819914	498	1053030	37	4.38	4.53	20	37	11	2.8	2.74	10	11	0.604857	1.65328
bsr1662	1820010..1820282	273	1054662	4	0.86	0.89	0	4	3	1.39	1.36	0	3	1.52809	0.654412
blr1663	1820709..1821536	828	1054850	621	44.18	45.77	621	621	334	51.14	50.05	334	334	1.09351	0.914486
blr1664	1821553..1822125	573	1054827	78	8.02	8.31	78	78	42	9.29	9.09	42	42	1.09386	0.914191
blr1665	1822115..1822756	642	1054945	108	9.91	10.27	108	108	42	8.29	8.12	42	42	0.790652	1.26478
blr1666	1822753..1826253	3501	1054575	929	15.63	16.19	929	929	567	20.53	20.1	567	567	1.24151	0.805473
blr1667	1826250..1827455	1206	1054644	254	12.41	12.85	254	254	219	23.02	22.53	219	219	1.75331	0.570351
bll1668	complement(1827442..1828317)	876	1054636	1015	68.26	70.71	1015	1015	490	70.92	69.4	490	490	0.981474	1.01888
bll1669	complement(1828320..1828646)	327	1054668	408	73.51	76.15	408	408	194	75.22	73.61	194	194	0.966645	1.03451
blr1670	1828791..1829927	1137	1053639	518	26.84	27.8	518	518	106	11.82	11.57	106	106	0.416187	2.40277
blr1671	1829914..1831395	1482	1054942	397	15.78	16.35	397	397	148	12.66	12.39	148	148	0.757798	1.31961
blr1672	1831408..1832169	762	1053365	171	13.22	13.7	171	171	55	9.15	8.96	55	55	0.654015	1.52902
blr1673	1832166..1833344	1179	1054640	421	21.04	21.79	421	421	263	28.28	27.68	263	263	1.27031	0.787211
Bjat17	complement(1833628..1833703)	76	3163211	0	0	0	0	0	0	0	0	0	0
bll1674	complement(1833826..1834392)	567	1054492	70	7.27	7.53	70	70	36	8.05	7.88	36	36	1.04648	0.955584
bll1675	complement(1834505..1835266)	762	1054491	201	15.54	16.1	5	201	117	19.47	19.05	5	117	1.18323	0.845144
blr1676	1835510..1837372	1863	1054643	1486	46.99	48.68	1486	1486	645	43.9	42.96	645	645	0.882498	1.13315
bsr1677	1837537..1837734	198	1054978	13	3.87	4.01	13	13	13	8.32	8.15	13	13	2.03242	0.492025
bsl1678	complement(1837731..1837922)	192	1054162	16	4.91	5.09	16	16	4	2.64	2.58	4	4	0.506876	1.97287
blr1679	1838214..1838546	333	1053410	187	33.08	34.27	187	187	99	37.69	36.89	99	99	1.07645	0.928978
blr1680	1838543..1839205	663	1054834	198	17.59	18.23	198	198	123	23.52	23.02	123	123	1.26275	0.79192
blr1681	1839371..1839763	393	1054558	23	3.45	3.57	0	23	15	4.84	4.74	0	15	1.32773	0.753165
bsr1682	1839859..1840131	273	1054671	29	6.26	6.48	0	29	12	5.57	5.45	0	12	0.841049	1.18899
bsr1683	1840604..1840894	291	1047818	15	3.04	3.15	15	15	9	3.92	3.84	9	9	1.21905	0.820312
bll1684	complement(1840891..1841205)	315	1054488	40	7.48	7.75	40	40	11	4.43	4.33	11	11	0.55871	1.78984
bll1685	complement(1841208..1841966)	759	1054481	177	13.74	14.23	151	177	101	16.87	16.51	80	101	1.16022	0.861902
blr1686	1842643..1844034	1392	1054483	3065	129.72	134.38	3065	3065	1878	171.05	167.4	1878	1878	1.24572	0.802748
bll1687	complement(1844759..1845262)	504	1054854	1913	223.61	231.65	1913	1913	1668	419.61	410.64	1668	1668	1.77267	0.564119
bll1688	complement(1845259..1845621)	363	1054851	3179	515.93	534.47	3179	3179	2152	751.65	735.59	2152	2152	1.3763	0.726587
blr1689	1845847..1846206	360	1054469	49	8.02	8.31	0	49	57	20.07	19.65	0	57	2.36462	0.422901
bsr1690	1846203..1846463	261	1053069	162	36.57	37.88	162	162	61	29.63	29	61	61	0.765576	1.30621
blr1691	1846412..1847791	1380	1053376	100	4.27	4.42	8	100	70	6.43	6.29	7	70	1.42308	0.702703
blr1692	1847797..1848522	726	1054639	281	22.8	23.62	36	281	181	31.61	30.93	18	181	1.30948	0.76366
blr1693	1848702..1853852	5151	1054471	10214	116.82	121.02	7413	10214	5347	131.61	128.8	3756	5347	1.06429	0.939596
bll1694	complement(1853454..1854260)	807	1054465	309	22.56	23.37	0	309	242	38.02	37.21	2	242	1.59221	0.628057
bsr1695	1854313..1854489	177	1052620	15	4.99	5.17	0	15	7	5.01	4.91	0	7	0.94971	1.05295
bsl1696	complement(1854587..1854844)	258	1054938	29	6.62	6.86	0	29	12	5.9	5.77	0	12	0.841108	1.18891
bll1697	complement(1856160..1856504)	345	1054475	105	17.93	18.57	0	105	24	8.82	8.63	0	24	0.464728	2.1518
blr1698	1856661..1857035	375	1054464	16	2.51	2.6	7	16	11	3.72	3.64	6	11	1.4	0.714286
blr1699	1857055..1857411	357	1054408	14	2.31	2.39	1	14	7	2.49	2.43	3	7	1.01674	0.983539
blr1700	1857465..1859012	1548	1054625	712	27.1	28.07	499	712	397	32.52	31.82	283	397	1.13359	0.88215
trbG_2	complement(1859226..1860524)	1299	1054847	127	5.76	5.97	127	127	47	4.59	4.49	47	47	0.752094	1.32962
blr1702	1860498..1861562	1065	1049884	23	1.27	1.32	0	23	14	1.67	1.63	0	14	1.23485	0.809816
bll1703	complement(1861610..1863406)	1797	1054864	258	8.46	8.76	258	258	115	8.11	7.94	115	115	0.906393	1.10327
blr1704	1863826..1866078	2253	1051177	458	11.98	12.41	458	458	111	6.25	6.11	111	111	0.492345	2.0311
blr1705	1866351..1870676	4326	1054666	1261	17.17	17.79	1261	1261	591	17.32	16.95	591	591	0.952782	1.04956
blr1706	1871026..1872576	1551	1054961	66	2.51	2.6	0	66	31	2.53	2.48	0	31	0.953846	1.04839
blr1707	1872537..1873382	846	1054546	82	5.71	5.92	0	82	54	8.09	7.92	0	54	1.33784	0.747475
bsl1708	complement(1873446..1873724)	279	1054527	5853	1235.9	1280.31	5853	5853	3369	1531	1498.28	3369	3369	1.17025	0.85452
blr1709	1873790..1874368	579	1054957	592	60.24	62.4	592	592	562	123.07	120.44	562	562	1.93013	0.5181
bll1710	complement(1874377..1875108)	732	1054641	15	1.21	1.25	0	15	13	2.25	2.2	0	13	1.76	0.568182
bll1711	complement(1875114..1876634)	1521	1054846	2036	78.86	81.69	1196	2036	748	62.35	61.02	349	748	0.74697	1.33874
blr1712	1876560..1877717	1158	1054479	18	0.92	0.95	0	18	42	4.6	4.5	0	42	4.73684	0.211111
bsl1713	complement(1878515..1878904)	390	1054934	224	33.84	35.05	224	224	122	39.66	38.81	122	122	1.10728	0.903118
nodW	complement(1878986..1879669)	684	1054835	844	72.69	75.31	844	844	385	71.36	69.84	385	385	0.927367	1.07832
nodV	complement(1879666..1882335)	2670	1054898	5486	121.05	125.4	5486	5486	3039	144.31	141.23	3039	3039	1.12624	0.887913
blr1716	1883214..1884278	1065	1052003	1	0.06	0.06	0	1	0	0	0	0	0	0
blr1717	1884354..1885112	759	1049815	498	38.65	40.04	52	498	269	44.94	43.98	25	269	1.0984	0.910414
dctA_1	complement(1885235..1886551)	1317	1054939	496	22.19	22.98	496	496	224	21.56	21.1	224	224	0.91819	1.0891
modB_1	1887659..1888270	612	1054936	104	10.01	10.37	104	104	33	6.84	6.69	33	33	0.64513	1.55007
hupS_1	1888916..1890007	1092	1054852	821	44.29	45.88	821	821	359	41.68	40.79	359	359	0.889058	1.12479
hupL_1	1890021..1891811	1791	1053302	2372	78.02	80.83	2372	2372	1094	77.45	75.79	1094	1094	0.937647	1.0665
hupC_1	1891774..1892508	735	1054960	471	37.75	39.11	471	471	230	39.68	38.83	230	230	0.992841	1.00721
hupD_1	1892543..1892737	195	1054963	45	13.6	14.08	45	45	19	12.35	12.09	19	19	0.858665	1.1646
blr1724	1892740..1893141	402	1054953	95	13.92	14.42	95	95	55	17.35	16.98	55	55	1.17753	0.849234
hupF_1	1893144..1893434	291	1054476	43	8.71	9.02	43	43	15	6.54	6.4	15	15	0.709534	1.40937
blr1726	1893615..1894010	396	1054032	104	15.47	16.03	104	104	50	16.01	15.67	50	50	0.977542	1.02297
hupH_1	1894312..1894863	552	1053788	152	16.22	16.81	152	152	39	8.96	8.77	39	39	0.521713	1.91676
hupK_1	1894955..1895491	537	1054924	96	10.53	10.91	96	96	18	4.25	4.16	18	18	0.381302	2.6226
bsr1729	1895948..1896052	105	1053171	0	0	0	0	0	0	0	0	0	0
hypA_1	1896045..1896386	342	1054875	7	1.21	1.25	7	7	2	0.74	0.73	2	2	0.584	1.71233
hypB_1	1896386..1896898	513	1054437	23	2.64	2.74	23	23	9	2.22	2.18	9	9	0.79562	1.25688
blr1732	1896844..1897197	354	1053478	9	1.5	1.55	9	9	7	2.51	2.45	7	7	1.58065	0.632653
blr1733	1897181..1897540	360	1054669	63	10.31	10.68	0	63	47	16.55	16.2	0	47	1.51685	0.659259
blr1734	1897537..1898364	828	1054821	31	2.21	2.28	1	31	63	9.65	9.44	4	63	4.14035	0.241525
hypF_1	1898648..1900393	1746	1054955	106	3.58	3.71	106	106	67	4.87	4.76	67	67	1.28302	0.779412
hypD	1900381..1901532	1152	1054928	116	5.93	6.15	116	116	34	3.74	3.66	34	34	0.595122	1.68033
hypE_1	1901529..1902575	1047	1047639	106	5.96	6.18	106	106	35	4.24	4.15	35	35	0.671521	1.48916
aldA	1902960..1904072	1113	1054823	248	13.13	13.6	248	248	143	16.29	15.94	143	143	1.17206	0.853199
bsr1739	1904611..1904805	195	1054629	89	26.89	27.85	89	89	49	31.86	31.18	49	49	1.11957	0.893201
blr1740	1904949..1906013	1065	1054538	18	1	1.03	5	18	2	0.24	0.23	1	2	0.223301	4.47826
bll1741	complement(1906289..1906924)	636	1055056	119	11.02	11.42	4	119	49	9.77	9.56	1	49	0.837128	1.19456
bll1742	complement(1906921..1907280)	360	1053653	44	7.2	7.46	20	44	16	5.64	5.51	4	16	0.738606	1.3539
nifD	1907825..1909327	1503	1054811	805	31.55	32.69	805	805	501	42.26	41.36	501	501	1.26522	0.790377
nifK	1909393..1910949	1557	1053632	465	17.59	18.23	465	465	208	16.94	16.58	208	208	0.90949	1.09952
nifE	1911042..1912685	1644	1054844	557	19.96	20.68	557	557	297	22.91	22.42	297	297	1.08414	0.922391
nifN	1912695..1914104	1410	1049108	281	11.74	12.16	281	281	167	15.02	14.7	167	167	1.20888	0.827211
nifX	1914101..1914496	396	1054968	110	16.36	16.95	110	110	72	23.05	22.56	72	72	1.33097	0.75133
blr1748	1914503..1914967	465	1050250	129	16.34	16.93	129	129	61	16.63	16.28	61	61	0.961607	1.03993
bsr1749	1915020..1915181	162	1054974	20	7.27	7.53	20	20	5	3.91	3.83	5	5	0.508632	1.96606
fer3	1915192..1915485	294	1054841	79	15.83	16.4	79	79	20	8.63	8.44	20	20	0.514634	1.94313
bll1751	complement(1915820..1916194)	375	1054658	21	3.3	3.42	21	21	11	3.72	3.64	11	11	1.06433	0.93956
blr1752	1916477..1917211	735	1053358	537	43.04	44.59	537	537	151	26.05	25.49	151	151	0.571653	1.74931
blr1753	1917810..1918193	384	1054905	46	7.06	7.31	46	46	21	6.93	6.79	21	21	0.928865	1.07658
bll1754	complement(1918215..1918934)	720	1053756	528	43.2	44.76	528	528	301	53	51.87	301	301	1.15885	0.862927
blr1755	1919065..1919385	321	1054838	80	14.68	15.21	80	80	36	14.22	13.92	36	36	0.915187	1.09267
nifS_1	1919709..1920890	1182	1054906	202	10.07	10.43	202	202	102	10.94	10.71	102	102	1.02685	0.973856
fixU	1920887..1921111	225	1054532	30	7.86	8.14	30	30	15	8.45	8.27	15	15	1.01597	0.984281
bsr1758	1921550..1921771	222	1054836	8	2.12	2.2	8	8	3	1.71	1.68	3	3	0.763636	1.30952
nifB	1921859..1923358	1500	1054832	245	9.62	9.97	245	245	98	8.28	8.11	98	98	0.81344	1.22935
frxA	1923369..1923593	225	1054904	9	2.36	2.44	9	9	5	2.82	2.76	5	5	1.13115	0.884058
nifZ	1923595..1924158	564	1054839	65	6.79	7.03	65	65	25	5.62	5.5	25	25	0.782361	1.27818
bll1762	complement(1924357..1924710)	354	1054825	24	3.99	4.14	24	24	10	3.58	3.51	10	10	0.847826	1.17949
blr1763	1924804..1925148	345	1054826	29	4.95	5.13	29	29	15	5.51	5.39	15	15	1.05068	0.951763
bsr1764	1925421..1925717	297	1054840	25	4.96	5.14	25	25	13	5.55	5.43	13	13	1.05642	0.946593
fer2	1925868..1926215	348	1051693	40	6.77	7.01	40	40	17	6.19	6.06	17	17	0.864479	1.15677
bll1766	complement(1926621..1927211)	591	1054818	235	23.43	24.27	235	235	94	20.17	19.74	94	94	0.81335	1.22948
bll1767	complement(1927574..1927999)	426	1054819	48	6.64	6.88	48	48	19	5.65	5.53	19	19	0.803779	1.24412
blr1768	1928017..1928385	369	1054077	216	34.49	35.72	216	216	66	22.68	22.19	66	66	0.621221	1.60973
nifH	1928567..1929451	885	1054829	667	44.4	46	667	667	356	51	49.91	356	356	1.085	0.921659
nifQ	1929556..1930374	819	1054813	69	4.96	5.14	69	69	27	4.18	4.09	27	27	0.79572	1.25672
nifW	1931029..1931370	342	1054814	183	31.52	32.66	183	183	84	31.14	30.48	84	84	0.933252	1.07152
bsl1772	complement(1931506..1931715)	210	1054828	27	7.57	7.85	27	27	5	3.02	2.95	5	5	0.375796	2.66102
fixB	1932321..1933430	1110	1054820	197	10.46	10.83	197	197	76	8.68	8.5	76	76	0.784857	1.27412
fixC	1933442..1934749	1308	1054853	979	44.09	45.68	979	979	470	45.56	44.58	470	470	0.975919	1.02467
fixX	1934788..1935084	297	1054817	64	12.69	13.15	64	64	32	13.66	13.37	32	32	1.01673	0.983545
ahpD	complement(1935296..1935844)	549	1054815	185	19.85	20.57	185	185	65	15.01	14.69	65	65	0.714147	1.40027
ahpC	complement(1935851..1936405)	555	1054807	248	26.32	27.27	248	248	147	33.58	32.86	147	147	1.20499	0.829884
bll1778	complement(1936357..1937313)	957	1054530	171	10.53	10.91	171	171	94	12.45	12.19	94	94	1.11732	0.894996
bll1779	complement(1937434..1938741)	1308	1054624	518	23.33	24.17	36	518	303	29.37	28.74	7	303	1.18908	0.840988
bll1780	complement(1938759..1939910)	1152	1054667	220	11.25	11.66	220	220	115	12.66	12.39	115	115	1.06261	0.941082
blr1781	1940602..1941015	414	1054810	16	2.28	2.36	0	16	3	0.92	0.9	0	3	0.381356	2.62222
blr1782	1941012..1941365	354	1054677	27	4.49	4.65	0	27	9	3.22	3.15	0	9	0.677419	1.47619
blr1783	1941438..1943042	1605	1054525	1077	39.53	40.95	1	1077	494	39.02	38.19	0	494	0.932601	1.07227
bsr1784	1943098..1943388	291	1054808	3	0.61	0.63	0	3	2	0.87	0.85	0	2	1.34921	0.741176
blr1785	1943953..1944312	360	1053119	18	2.95	3.05	18	18	9	3.17	3.1	9	9	1.01639	0.983871
bll1786	complement(1944787..1945089)	303	1050265	162	31.5	32.63	162	162	70	29.29	28.67	70	70	0.878639	1.13812
blr1787	1945894..1946583	690	1054414	293	25.02	25.92	293	293	159	29.22	28.59	159	159	1.10301	0.906611
blr1788	1946773..1947111	339	1054528	76	13.21	13.68	76	76	24	8.98	8.78	24	24	0.641813	1.55809
blr1789	1947119..1947499	381	1054679	236	36.49	37.8	236	236	52	17.3	16.93	52	52	0.447884	2.23272
bll1790	complement(1947658..1948377)	720	1053650	634	51.88	53.74	634	634	215	37.86	37.05	215	215	0.689431	1.45047
bll1791	complement(1948432..1949181)	750	1053631	901	70.77	73.32	901	901	246	41.59	40.7	246	246	0.555101	1.80147
bll1792	complement(1949717..1950529)	813	1054526	38	2.75	2.85	38	38	10	1.56	1.53	10	10	0.536842	1.86275
bll1793	complement(1950441..1951160)	720	1054675	30	2.45	2.54	30	30	15	2.64	2.58	15	15	1.01575	0.984496
bll1794	complement(1951160..1951747)	588	1054676	40	4.01	4.15	40	40	12	2.59	2.53	12	12	0.609639	1.64032
bll1795	complement(1951744..1952412)	669	1054622	67	5.9	6.11	67	67	27	5.12	5.01	27	27	0.819967	1.21956
bll1796	complement(1953199..1953651)	453	1053646	343	44.61	46.21	343	343	176	49.26	48.21	176	176	1.04328	0.958515
bll1797	complement(1953626..1954048)	423	1053644	96	13.37	13.85	96	96	37	11.09	10.85	37	37	0.783394	1.2765
bll1798	complement(1954069..1954491)	423	1053648	123	17.13	17.75	123	123	47	14.09	13.79	47	47	0.776901	1.28716
bll1799	complement(1954616..1955206)	591	1054620	93	9.27	9.6	93	93	32	6.87	6.72	32	32	0.7	1.42857
rhcV	complement(1955237..1957336)	2100	1053633	1441	40.43	41.88	1441	1441	686	41.42	40.53	686	686	0.967765	1.03331
bll1801	complement(1957346..1957774)	429	1053645	81	11.12	11.52	81	81	43	12.71	12.44	43	43	1.07986	0.926045
bll1802	complement(1957777..1958313)	537	1053143	161	17.66	18.3	161	161	71	16.76	16.41	71	71	0.896721	1.11517
bll1803	complement(1958347..1959240)	894	1053657	1063	70.05	72.57	1063	1063	526	74.6	73	526	526	1.00593	0.99411
bll1804	complement(1959591..1959899)	309	1053654	583	111.15	115.15	583	583	122	50.06	48.99	122	122	0.425445	2.35048
bll1805	complement(1959997..1960515)	519	1054534	152	17.25	17.87	152	152	50	12.21	11.95	50	50	0.668719	1.4954
blr1806	1960808..1962262	1455	1054533	1995	80.78	83.68	1995	1995	632	55.07	53.9	632	632	0.64412	1.5525
blr1807	1962417..1963481	1065	1053656	90	4.98	5.16	36	90	44	5.24	5.13	14	44	0.994186	1.00585
bsl1808	complement(1964052..1964255)	204	1054536	18	5.2	5.38	18	18	10	6.22	6.08	10	10	1.13011	0.884868
bsr1809	1964409..1964675	267	1054542	20	4.41	4.57	20	20	12	5.7	5.58	12	12	1.22101	0.818996
bll1810	complement(1964621..1965124)	504	1054543	107	12.51	12.96	107	107	33	8.3	8.12	33	33	0.626543	1.59606
rhcC1	complement(1965405..1966118)	714	1053249	423	34.9	36.16	423	423	186	33.03	32.32	186	186	0.893805	1.11881
nolB	1966268..1966780	513	1053367	305	35.03	36.28	305	305	76	18.78	18.38	76	76	0.506615	1.97388
rhcJ	1966789..1967652	864	1053366	289	19.71	20.41	289	289	33	4.84	4.74	33	33	0.232239	4.30591
nolU	1967664..1968302	639	1053362	168	15.49	16.05	168	168	18	3.57	3.5	18	18	0.218069	4.58571
nolV	1968299..1968919	621	1053627	163	15.46	16.02	163	163	23	4.7	4.6	23	23	0.287141	3.48261
rhcN	1968916..1970271	1356	1053625	436	18.94	19.62	436	436	60	5.61	5.49	60	60	0.279817	3.57377
blr1817	1970247..1970783	537	1053623	70	7.68	7.96	70	70	14	3.31	3.23	14	14	0.405779	2.4644
rhcQ	1970780..1971901	1122	1053364	258	13.55	14.03	258	258	49	5.54	5.42	49	49	0.386315	2.58856
rhcR	1971894..1972559	666	1053622	430	38.04	39.4	430	430	124	23.61	23.1	124	124	0.586294	1.70563
rhcS	1972562..1972837	276	1054824	79	16.86	17.47	79	79	32	14.7	14.39	32	32	0.823698	1.21404
rhcT	1972848..1973669	822	1054656	553	39.63	41.06	553	553	323	49.82	48.76	323	323	1.18753	0.842084
rhcU	1973666..1974703	1038	1053626	290	16.46	17.05	290	290	118	14.41	14.11	118	118	0.827566	1.20836
bll1823	complement(1974713..1975336)	624	1054931	274	25.87	26.8	87	274	128	26.01	25.45	45	128	0.949627	1.05305
bll1824	complement(1974954..1975472)	519	1053334	25	2.84	2.94	1	25	15	3.66	3.59	0	15	1.22109	0.818942
blr1825	1975696..1976199	504	1054946	40	4.68	4.84	40	40	10	2.52	2.46	10	10	0.508264	1.96748
bll1826	complement(1976650..1977066)	417	1054655	25	3.53	3.66	25	25	16	4.86	4.76	16	16	1.30055	0.768908
blr1827	1977248..1978336	1089	1053638	597	32.3	33.46	597	597	413	48.08	47.06	413	413	1.40646	0.711007
bsl1828	complement(1978722..1978943)	222	1054648	29	7.7	7.97	29	29	14	8	7.82	14	14	0.981179	1.01918
blr1829	1979044..1980108	1065	1054650	1	0.06	0.06	0	1	0	0	0	0	0	0
blr1830	1981112..1981513	402	1054654	550	80.6	83.5	550	550	272	85.79	83.95	272	272	1.00539	0.99464
bsr1831	1982348..1982554	207	1054645	134	38.14	39.51	134	134	57	34.91	34.17	57	57	0.864844	1.15628
bll1832	complement(1982684..1984018)	1335	1054977	297	13.11	13.58	63	297	120	11.4	11.15	21	120	0.82106	1.21794
blr1833	1983938..1984561	624	1054653	238	22.47	23.28	215	238	112	22.76	22.27	99	112	0.956615	1.04535
blr1834	1984644..1986023	1380	1054646	55	2.35	2.43	3	55	6	0.55	0.54	0	6	0.222222	4.5
blr1835	1986029..1986760	732	1054649	7	0.56	0.58	0	7	14	2.42	2.37	0	14	4.08621	0.244726
bll1836	complement(1986815..1987273)	459	1054555	47	6.03	6.25	47	47	17	4.7	4.6	17	17	0.736	1.3587
blr1837	1988244..1988993	750	1054863	38	2.98	3.09	38	38	14	2.37	2.32	14	14	0.750809	1.3319
blr1838	1989561..1991423	1863	1054657	278	8.79	9.11	44	278	121	8.23	8.06	19	121	0.884742	1.13027
blr1839	1991371..1991889	519	1054652	58	6.58	6.82	58	58	15	3.66	3.59	15	15	0.526393	1.89972
bll1840	complement(1992182..1994497)	2316	1054473	860	21.88	22.66	860	860	318	17.41	17.04	318	318	0.751986	1.32981
bll1841	complement(1994693..1995355)	663	1054865	146	12.97	13.44	146	146	32	6.12	5.99	32	32	0.445685	2.24374
rhcC2	complement(1995366..1996658)	1293	1054866	353	16.08	16.66	353	353	165	16.18	15.83	165	165	0.95018	1.05243
basR	complement(1996847..1997536)	690	1054539	87	7.43	7.7	87	87	29	5.33	5.21	29	29	0.676623	1.47793
bll1844	complement(1997576..1997956)	381	1054661	47	7.27	7.53	47	47	24	7.99	7.82	24	24	1.03851	0.962916
bsl1845	complement(1998173..1998349)	177	1054182	8	2.66	2.76	8	8	7	5.01	4.91	7	7	1.77899	0.562118
bll1846	complement(1999550..2000617)	1068	1054861	607	33.48	34.69	607	607	205	24.34	23.82	205	205	0.686653	1.45634
blr1847	2001216..2001650	435	1054871	260	35.21	36.48	260	260	118	34.39	33.66	118	118	0.922697	1.08378
bll1848	complement(2002113..2002982)	870	1054872	639	43.27	44.83	639	639	304	44.3	43.36	304	304	0.967209	1.0339
bsl1849	complement(2003548..2003700)	153	1052749	3	1.16	1.2	3	3	3	2.49	2.43	3	3	2.025	0.493827
blr1850	2004127..2004450	324	1054868	117	21.27	22.04	117	117	61	23.87	23.36	61	61	1.05989	0.943493
blr1851	2004428..2005909	1482	1054976	507	20.15	20.88	507	507	308	26.35	25.79	308	308	1.23515	0.809616
blr1852	2006094..2006975	882	1053822	656	43.82	45.39	656	656	386	55.49	54.3	386	386	1.1963	0.835912
blr1853	2007526..2008767	1242	1054867	2299	109.05	112.97	2299	2299	1516	154.76	151.45	1516	1516	1.34062	0.745923
blr1854	2009194..2011437	2244	1054870	328	8.61	8.92	328	328	132	7.46	7.3	132	132	0.818386	1.22192
bll1855	complement(2011768..2012778)	1011	1054874	536	31.23	32.36	536	536	277	34.74	34	277	277	1.05068	0.951765
bsl1856	complement(2012921..2013214)	294	1054443	80	16.03	16.61	80	80	41	17.68	17.3	41	41	1.04154	0.960116
bsl1857	complement(2013292..2013564)	273	1055061	290	62.58	64.83	290	290	177	82.2	80.45	177	177	1.24094	0.805842
bll1858	complement(2013798..2014181)	384	1054873	182	27.92	28.93	182	182	62	20.47	20.03	62	62	0.692361	1.44433
blr1859	2014289..2014834	546	1051056	54	5.83	6.04	54	54	20	4.64	4.55	20	20	0.753311	1.32747
bll1860	complement(2014986..2015336)	351	1054087	71	11.92	12.35	69	71	58	20.95	20.5	53	58	1.65992	0.602439
bll1861	complement(2015186..2015749)	564	1054877	188	19.64	20.34	183	188	139	31.25	30.58	137	139	1.50344	0.665141
bll1862	complement(2015974..2016516)	543	1054878	3162	343.06	355.39	0	3162	2380	555.72	543.84	0	2380	1.53026	0.653483
bsr1863	2017070..2017276	207	1054881	432	122.95	127.37	432	432	347	212.54	208	347	347	1.63304	0.612356
citA	complement(2017666..2019057)	1392	1055059	269	11.38	11.79	269	269	130	11.84	11.59	130	130	0.983036	1.01726
blr1865	2019339..2019713	375	1054879	35	5.5	5.7	7	35	9	3.04	2.98	2	9	0.522807	1.91275
blr1866	2019733..2020419	687	1054882	72	6.17	6.4	15	72	11	2.03	1.99	3	11	0.310937	3.21608
blr1867	2020140..2020712	573	1053652	165	16.96	17.57	76	165	53	11.73	11.48	30	53	0.653386	1.53049
blr1868	2020883..2021230	348	1053655	39	6.6	6.84	39	39	44	16.03	15.69	44	44	2.29386	0.435946
blr1869	2022324..2022899	576	1047480	313	32.01	33.16	313	313	122	26.85	26.28	122	122	0.792521	1.2618
bsl1870	complement(2023676..2023921)	246	1054623	26	6.23	6.45	26	26	10	5.15	5.04	10	10	0.781395	1.27976
bsl1871	complement(2024438..2024725)	288	1054883	48	9.82	10.17	48	48	25	11.01	10.77	25	25	1.059	0.94429
bll1872	complement(2025055..2026863)	1809	1054926	461	15.01	15.55	461	461	233	16.33	15.98	233	233	1.02765	0.973091
blr1873	2027246..2027638	393	1054982	19	2.85	2.95	0	19	10	3.23	3.16	0	10	1.07119	0.933544
bsr1874	2027734..2028006	273	1054949	22	4.75	4.92	15	22	17	7.9	7.73	10	17	1.57114	0.636481
bll1875	complement(2028745..2029161)	417	1054889	109	15.4	15.95	109	109	45	13.68	13.39	45	45	0.839498	1.19119
blr1876	2029267..2029830	564	1054983	55	5.75	5.95	55	55	19	4.27	4.18	19	19	0.702521	1.42344
bll1877	complement(2029846..2031174)	1329	1054892	279	12.37	12.81	279	279	119	11.35	11.11	119	119	0.867291	1.15302
bsr1878	2031286..2031474	189	1054664	66	20.57	21.31	66	66	27	18.11	17.73	27	27	0.832004	1.20192
blr1879	2032581..2033195	615	1054886	443	42.44	43.96	443	443	268	55.25	54.07	268	268	1.22998	0.81302
blr1880	2034319..2035080	762	1054932	227	17.55	18.18	227	227	147	24.46	23.94	147	147	1.31683	0.759398
blr1881	2035843..2036214	372	1054897	24	3.8	3.94	24	24	12	4.09	4	12	12	1.01523	0.985
blr1882	2036475..2036909	435	1053260	105	14.22	14.73	105	105	69	20.11	19.68	69	69	1.33605	0.748476
rpoN1	2037374..2038828	1455	1054956	302	12.23	12.67	302	302	198	17.25	16.88	198	198	1.33228	0.750592
bsl1884	complement(2039513..2039788)	276	1054890	67	14.3	14.82	67	67	31	14.24	13.94	31	31	0.940621	1.06313
bsr1885	2039816..2040094	279	1054901	175	36.95	38.28	175	175	77	34.99	34.24	77	77	0.894462	1.11799
bsr1886	2040126..2040317	192	1054900	101	30.99	32.1	101	101	37	24.43	23.91	37	37	0.74486	1.34253
bsr1887	2041125..2041355	231	1054891	10	2.55	2.64	10	10	9	4.94	4.83	9	9	1.82955	0.546584
blr1888	2041535..2041966	432	1054894	171	23.32	24.16	171	171	105	30.82	30.16	105	105	1.24834	0.801061
blr1889	2042312..2043697	1386	1054036	537	22.83	23.65	537	537	257	23.51	23.01	257	257	0.972939	1.02781
blr1890	2043767..2044729	963	1054903	901	55.12	57.1	901	901	436	57.4	56.18	436	436	0.983888	1.01638
blr1891	2044742..2045602	861	1054895	503	34.42	35.65	503	503	282	41.53	40.64	282	282	1.13997	0.877215
rbsK_1	2045599..2046540	942	1053931	234	14.63	15.16	234	234	124	16.69	16.33	124	124	1.07718	0.928353
fabG_1	2046537..2047307	771	1053641	328	25.06	25.96	328	328	160	26.31	25.75	160	160	0.991911	1.00816
blr1894	2047300..2048127	828	1053642	599	42.62	44.15	599	599	267	40.88	40.01	267	267	0.906229	1.10347
blr1895	2048127..2049239	1113	1054899	678	35.89	37.18	678	678	410	46.71	45.71	410	410	1.22942	0.813389
blr1896	2049193..2051052	1860	1053573	1957	61.98	64.21	1957	1957	1440	98.16	96.06	1440	1440	1.49603	0.668436
bll1897	complement(2051057..2051770)	714	1053360	600	49.51	51.29	600	600	403	71.56	70.03	403	403	1.36537	0.7324
bll1898	complement(2052099..2053610)	1512	1053359	324	12.62	13.08	324	324	148	12.41	12.15	148	148	0.928899	1.07654
bll1899	complement(2053724..2054569)	846	1054541	88	6.13	6.35	0	88	38	5.69	5.57	0	38	0.877165	1.14004
bll1900	complement(2054530..2056068)	1539	1054618	285	10.91	11.3	45	285	117	9.64	9.43	30	117	0.834513	1.1983
blr1901	2057411..2057803	393	1054617	59	8.84	9.16	59	59	36	11.61	11.37	36	36	1.24127	0.805629
blr1902	2057933..2058295	363	1053661	212	34.41	35.64	212	212	82	28.64	28.03	82	82	0.786476	1.27149
bsr1903	2058827..2059096	270	1053662	221	48.22	49.95	221	221	124	58.23	56.98	124	124	1.14074	0.876623
blr1904	2059723..2061480	1758	1054619	518	17.36	17.98	518	518	192	13.85	13.55	192	192	0.753615	1.32694
blr1905	2061742..2062158	417	1053636	20	2.83	2.93	20	20	5	1.52	1.49	5	5	0.508532	1.96644
bll1906	complement(2062412..2062864)	453	1054969	100	13	13.47	100	100	41	11.48	11.23	41	41	0.833705	1.19947
bsr1907	2062863..2063117	255	1053572	22	5.08	5.27	22	22	4	1.99	1.95	4	4	0.370019	2.70256
bsl1908	complement(2063375..2063605)	231	1053643	34	8.67	8.98	34	34	16	8.78	8.59	16	16	0.95657	1.0454
bsr1909	2064321..2064581	261	1053570	6	1.35	1.4	6	6	6	2.91	2.85	6	6	2.03571	0.491228
bsr1910	2064594..2064692	99	1053663	0	0	0	0	0	0	0	0	0	0
blr1911	2066222..2067286	1065	1054659	0	0	0	0	0	2	0.24	0.23	0	2		0
blr1912	2067304..2068140	837	1050018	192	13.51	14	192	192	87	13.18	12.9	87	87	0.921429	1.08527
blr1913	2068561..2068953	393	1054660	354	53.07	54.97	114	354	156	50.33	49.25	64	156	0.895943	1.11614
blr1914	2068697..2069317	621	1054551	520	49.33	51.1	138	520	213	43.49	42.56	67	213	0.832877	1.20066
blr1915	2069705..2071180	1476	1054627	955	38.12	39.49	804	955	638	54.8	53.63	519	638	1.35807	0.736342
blr1916	2071304..2073064	1761	1054940	484	16.19	16.77	327	484	176	12.67	12.4	135	176	0.739416	1.35242
bll1917	complement(2073541..2074245)	705	1053628	107	8.94	9.26	107	107	43	7.73	7.57	43	43	0.817495	1.22325
bll1918	complement(2074835..2075341)	507	1053571	321	37.3	38.64	321	321	170	42.51	41.6	170	170	1.0766	0.928846
bll1919	complement(2075389..2077839)	2451	1054462	324	7.79	8.07	324	324	135	6.98	6.83	135	135	0.846344	1.18155
bll1920	complement(2078012..2079175)	1164	1053424	111	5.62	5.82	111	111	63	6.86	6.72	63	63	1.15464	0.866071
bll1921	complement(2079178..2079912)	735	1054424	261	20.92	21.67	261	261	143	24.67	24.14	143	143	1.11398	0.89768
blr1922	2079970..2080329	360	1053799	72	11.78	12.21	0	72	49	17.26	16.89	0	49	1.38329	0.722913
blr1923	2080326..2081153	828	1050297	55	3.91	4.05	0	55	67	10.26	10.04	0	67	2.47901	0.403386
bll1924	complement(2081257..2081778)	522	1054981	194	21.89	22.68	194	194	93	22.59	22.11	93	93	0.974868	1.02578
bll1925	complement(2081787..2083895)	2109	1054626	991	27.68	28.68	991	991	584	35.11	34.36	584	584	1.19805	0.834692
bll1926	complement(2083903..2085207)	1305	1055060	594	26.82	27.78	594	594	392	38.09	37.27	392	392	1.34161	0.745372
bll1927	complement(2085285..2086409)	1125	1054948	244	12.78	13.24	236	244	183	20.62	20.18	176	183	1.52417	0.656095
bll1928	complement(2086195..2086866)	672	1054923	611	53.56	55.49	575	611	430	81.13	79.4	399	430	1.43089	0.698866
bll1929	complement(2087029..2087937)	909	1054531	1753	113.61	117.7	1729	1753	1041	145.2	142.1	1025	1041	1.20731	0.82829
bll1930	complement(2087750..2090260)	2511	1054410	981	23.02	23.84	977	981	461	23.28	22.78	459	461	0.955537	1.04653
blr1931	2090696..2091892	1197	1054425	242	11.91	12.34	242	242	111	11.76	11.51	111	111	0.932739	1.07211
blr1932	2092009..2094189	2181	1054436	127	3.43	3.55	127	127	60	3.49	3.41	60	60	0.960563	1.04106
blr1933	2094975..2097026	2052	1054947	124	3.56	3.69	124	124	67	4.14	4.05	67	67	1.09756	0.911111
blr1934	2097064..2099298	2235	1053635	43	1.13	1.17	43	43	17	0.96	0.94	17	17	0.803419	1.24468
blr1935	2099298..2100365	1068	1054937	48	2.65	2.74	48	48	23	2.73	2.67	23	23	0.974453	1.02622
blr1936	2100696..2101622	927	1054537	280	17.79	18.43	280	280	182	24.89	24.36	182	182	1.32176	0.756568
bsl1937	complement(2102247..2102525)	279	1054493	21	4.43	4.59	19	21	4	1.82	1.78	4	4	0.3878	2.57865
bll1938	complement(2102344..2102712)	369	1053778	8	1.28	1.32	6	8	6	2.06	2.02	6	6	1.5303	0.653465
bsl1939	complement(2102770..2102934)	165	1054806	0	0	0	0	0	1	0.77	0.75	1	1		0
bll1940	complement(2103202..2104167)	966	1054888	12	0.73	0.76	12	12	3	0.39	0.39	3	3	0.513158	1.94872
bsl1941	complement(2104070..2104324)	255	1054007	2	0.46	0.48	2	2	0	0	0	0	0	0
bll1942	complement(2104415..2104879)	465	1054535	15	1.9	1.97	15	15	4	1.09	1.07	4	4	0.543147	1.84112
bll1943	complement(2105281..2105868)	588	1054927	16	1.6	1.66	16	16	10	2.16	2.11	10	10	1.27108	0.78673
bll1944	complement(2106063..2108540)	2478	1054616	296	7.04	7.29	296	296	167	8.54	8.36	167	167	1.14678	0.87201
blr1945	2109300..2109857	558	1054896	216	22.8	23.62	216	216	167	37.95	37.13	167	167	1.57197	0.636143
bll1946	complement(2110052..2110576)	525	1054540	134	15.04	15.58	134	134	61	14.73	14.42	61	61	0.925546	1.08044
blr1947	2110867..2111229	363	1054830	180	29.21	30.26	180	180	70	24.45	23.93	70	70	0.790813	1.26452
bll1948	complement(2111260..2111601)	342	1054615	169	29.11	30.16	169	169	97	35.96	35.19	97	97	1.16678	0.857062
bll1949	complement(2111913..2112347)	435	1054549	153	20.72	21.47	153	153	61	17.78	17.4	61	61	0.810433	1.23391
blr1950	2112331..2112657	327	1050295	15	2.7	2.8	15	15	13	5.04	4.93	13	13	1.76071	0.567951
bll1951	complement(2112766..2113191)	426	1053967	110	15.21	15.76	110	110	63	18.75	18.35	63	63	1.16434	0.858856
blr1952	2113342..2113734	393	1053660	28	4.2	4.35	0	28	14	4.52	4.42	0	14	1.01609	0.984163
blr1953	2113650..2114114	465	1054964	260	32.94	34.12	97	260	93	25.36	24.82	42	93	0.727433	1.3747
blr1954	2114565..2114897	333	1054450	63	11.15	11.55	63	63	34	12.95	12.67	34	34	1.09697	0.911602
blr1955	2115285..2117738	2454	1054971	188	4.51	4.68	188	188	85	4.39	4.3	85	85	0.918803	1.08837
bsr1956	2118539..2118643	105	1054967	0	0	0	0	0	0	0	0	0	0
bll1957	complement(2118640..2119986)	1347	1054180	286	12.51	12.96	0	286	156	14.68	14.37	0	156	1.1088	0.901879
blr1958	2120252..2120686	435	1055033	61	8.26	8.56	60	61	44	12.82	12.55	44	44	1.46612	0.682072
bll1959	complement(2120576..2122333)	1758	1053874	175	5.86	6.08	29	175	99	7.14	6.99	16	99	1.14967	0.869814
bll1960	complement(2122474..2122803)	330	1052720	78	13.92	14.43	78	78	42	16.14	15.79	42	42	1.09425	0.91387
blr1961	2122938..2123534	597	1054965	31	3.06	3.17	31	31	16	3.4	3.33	16	16	1.05047	0.951952
bsr1962	2123522..2123761	240	1054485	6	1.47	1.53	6	6	3	1.58	1.55	3	3	1.01307	0.987097
bll1963	complement(2123792..2124160)	369	1054973	16	2.55	2.65	16	16	11	3.78	3.7	11	11	1.39623	0.716216
blr1964	2124347..2125138	792	1054446	115	8.55	8.86	115	115	64	10.25	10.03	64	64	1.13205	0.88335
bsl1965	complement(2125933..2126229)	297	1054950	9	1.79	1.85	9	9	0	0	0	0	0	0
bsr1966	2126292..2126543	252	1054925	14	3.27	3.39	14	14	0	0	0	0	0	0
bsl1967	complement(2126565..2126807)	243	1054621	38	9.21	9.54	38	38	17	8.87	8.68	17	17	0.909853	1.09908
blr1968	2126887..2127195	309	1054930	7	1.33	1.38	6	7	2	0.82	0.8	2	2	0.57971	1.725
blr1969	2127021..2127371	351	1055310	11	1.85	1.91	8	11	1	0.36	0.35	1	1	0.183246	5.45714
blr1970	2127626..2127958	333	1054919	10	1.77	1.83	10	10	4	1.52	1.49	4	4	0.814208	1.22819
blr1971	2128328..2130646	2319	1055309	2351	59.73	61.87	2351	2351	1529	83.6	81.81	1529	1529	1.32229	0.756265
bsr1972	2130852..2131151	300	1055063	80	15.71	16.27	80	80	94	39.73	38.88	94	94	2.38967	0.418467
bll1973	complement(2131764..2132306)	543	1055062	121	13.13	13.6	30	121	80	18.68	18.28	25	80	1.34412	0.743982
bll1974	complement(2132257..2133096)	840	1054915	5	0.35	0.36	0	5	7	1.06	1.03	1	7	2.86111	0.349515
blr1975	2133016..2133471	456	1055064	121	15.63	16.19	106	121	65	18.07	17.69	51	65	1.09265	0.915206
bsr1976	2133480..2133707	228	1055071	126	32.56	33.73	126	126	45	25.02	24.49	45	45	0.72606	1.3773
bll1977	complement(2134021..2136000)	1980	1055072	1635	48.65	50.4	1635	1635	1237	79.21	77.52	1237	1237	1.5381	0.650155
bll1978	complement(2136701..2137093)	393	1055069	224	33.58	34.79	224	224	148	47.75	46.73	148	148	1.3432	0.74449
[truncated: 6,375 more rows]
